# Supplementary material for: Enhanced Transcriptional Signature and Expression of Histone-Modifying Enzymes in Salivary Gland Tumors
Source: Cells. 2023 Oct 11;12(20):2437. doi: 10.3390/cells12202437 (PMC10604940; doi:10.3390/cells12202437)
Supplement: Supplementary file 1 [file cells-12-02437-s001.zip › Supplementary Table S1.xlsx]

## Sheet: resultsNormShr
	baseMean	log2FoldChange	lfcSE	stat	pvalue	padj	Gene
ENSG00000000003	76.0057	1.63257	0.629712	2.56358	0.01036	0.0807077	TSPAN6
ENSG00000000005	1.05207	0.246401	0.847282	0.258474	0.796041	NA	TNMD
ENSG00000000419	123.9	0.654234	0.383929	1.70353	0.0884692	0.2699	DPM1
ENSG00000000457	90.5999	-0.112486	0.483767	-0.232505	0.816146	0.911727	SCYL3
ENSG00000000460	34.3201	-1.2587	0.714039	-1.7739	0.0760795	0.247078	C1orf112
ENSG00000000938	19.3731	-0.298607	0.780212	-0.38496	0.700267	0.848956	FGR
ENSG00000000971	479.055	0.247234	0.540299	0.457128	0.647579	0.816551	CFH
ENSG00000001036	31.0718	0.455485	0.673904	0.67648	0.498736	0.714497	FUCA2
ENSG00000001084	88.1168	0.441727	0.644676	0.682808	0.494728	0.71097	GCLC
ENSG00000001167	152.134	-0.404177	0.373659	-0.493619	0.621576	0.801011	NFYA
ENSG00000163064	215.518	5.40998	0.720815	-7.15425	8.41e-13	1.63e-09	EN1
ENSG00000001461	240.476	0.917987	0.502617	-1.8301	0.067235	0.230257	NIPAL3
ENSG00000001497	170.447	0.51154	0.365797	-1.39829	0.162027	0.381195	LAS1L
ENSG00000206195	375.299	4.73476	0.694451	-7.20358	5.87e-13	1.28e-09	DUXAP8
ENSG00000184949	145.909	4.44783	0.68602	-6.4029	1.52e-10	1.83e-07	FAM227A
ENSG00000001626	45.2635	-1.42218	0.841835	1.57403	0.115481	0.314827	CFTR
ENSG00000001629	182.859	0.125587	0.459932	-0.273115	0.784765	0.897483	ANKIB1
ENSG00000001630	106.053	-0.853716	0.615637	1.37905	0.167881	0.388324	CYP51A1
ENSG00000001631	420.509	0.0193847	0.255252	-0.0759483	0.93946	0.972777	KRIT1
ENSG00000002016	50.1796	1.46953	0.577096	-2.53504	0.0112436	0.0844376	RAD52
ENSG00000002079	2.16328	0.36323	0.83106	-0.611676	0.540752	NA	NA
ENSG00000002330	10.7531	0.31054	0.717722	0.0182742	0.98542	0.993814	BAD
ENSG00000002549	62.967	-0.353822	0.468741	0.754603	0.450487	0.677307	LAP3
ENSG00000002586	195.85	-0.0709038	0.482464	0.146926	0.88319	0.945028	CD99
ENSG00000002587	31.0835	0.824708	0.69188	-1.2042	0.228513	0.463174	HS3ST1
ENSG00000002726	2.4777	-0.374773	0.866398	0.402566	0.687267	NA	AOC1
ENSG00000002745	6.7002	0.413822	0.859802	-0.115454	0.908086	0.957484	WNT16
ENSG00000002746	11.9326	1.92961	0.857821	-2.56902	0.0101986	0.07985	HECW1
ENSG00000002822	43.4178	0.196555	0.481316	-0.408058	0.683231	0.83792	MAD1L1
ENSG00000002834	226.168	-0.318919	0.387659	0.82264	0.410713	0.643138	LASP1
ENSG00000002919	29.639	0.348549	0.612206	-0.571043	0.567971	0.766639	SNX11
ENSG00000002933	12.1446	0.56115	0.805135	-0.704047	0.481404	0.700141	TMEM176A
ENSG00000003056	169.858	-0.255698	0.465394	0.549208	0.582863	0.776442	M6PR
ENSG00000003096	32.3937	0.566248	0.642498	-0.287557	0.773686	0.890708	KLHL13
ENSG00000003137	25.3935	0.991613	0.720491	-1.39228	0.163837	0.383693	CYP26B1
ENSG00000003147	146.642	0.392719	0.487612	-0.805832	0.42034	0.650681	ICA1
ENSG00000003249	30.5086	1.04072	0.775346	-1.38121	0.167214	0.387767	DBNDD1
ENSG00000003393	263.559	0.46859	0.407981	-1.15173	0.249433	0.485702	ALS2
ENSG00000003400	37.9999	-0.0368275	0.640341	0.0573623	0.954257	0.979858	CASP10
ENSG00000003402	1168.6	-0.799173	0.337625	2.3663	0.0179669	0.110646	CFLAR
ENSG00000003436	144.959	-1.89663	0.662241	2.81555	0.00486942	0.0517662	TFPI
ENSG00000003509	58.6747	0.542494	0.536505	-1.01242	0.311339	0.551887	NDUFAF7
ENSG00000003756	750.418	0.454774	0.229575	-1.98067	0.0476278	0.187999	RBM5
ENSG00000003987	65.9823	1.57034	0.582806	-2.05415	0.0399608	0.17005	MTMR7
ENSG00000003989	77.3781	-0.511622	0.660964	0.769723	0.441464	0.669033	SLC7A2
ENSG00000004059	35.5269	0.741398	0.552605	-1.33891	0.1806	0.404696	ARF5
ENSG00000004139	149.287	0.650431	0.688273	-0.954507	0.339827	0.579136	SARM1
ENSG00000004142	52.8209	-0.147042	0.480071	0.305793	0.759762	0.882783	POLDIP2
ENSG00000004399	162.498	0.740746	0.520436	-1.42453	0.154292	0.371297	PLXND1
ENSG00000004455	451.513	0.69597	0.453317	-1.53683	0.124334	0.328327	AK2
ENSG00000004468	27.0579	-0.99898	0.761349	1.28833	0.19763	0.427073	CD38
ENSG00000004478	124.76	0.865177	0.520873	-1.66652	0.0956096	0.282756	FKBP4
ENSG00000004487	440.777	0.0226296	0.290604	-0.0778719	0.93793	0.972181	KDM1A
ENSG00000004534	671.895	0.220066	0.312167	-0.705162	0.480709	0.699798	RBM6
ENSG00000004660	25.0478	-0.338309	0.656625	0.51366	0.607489	0.791146	CAMKK1
ENSG00000004700	44.0537	-0.614375	0.690321	0.884755	0.376289	0.61398	RECQL
ENSG00000004766	70.2184	-0.031313	0.530767	0.059215	0.952781	0.979367	VPS50
ENSG00000004776	72.2248	0.596904	0.784001	-0.777293	0.436986	0.665359	HSPB6
ENSG00000259431	32.162	4.40252	0.757464	-5.19404	2.06e-07	6.64e-05	THTPA
ENSG00000004779	20.879	-0.470228	0.755707	0.61576	0.538053	0.743346	NDUFAB1
ENSG00000164694	197.138	4.39245	0.663396	-6.47492	9.49e-11	1.28e-07	FNDC1
ENSG00000004809	0.396923	-0.0444657	0.724332	0.0612605	0.951152	NA	SLC22A16
ENSG00000004838	1.85032	0.903979	0.87376	-1.06814	0.285459	NA	ZMYND10
ENSG00000004846	6.27002	1.23809	0.870253	-1.98018	0.0476838	0.188005	ABCB5
ENSG00000004848	0.675838	0.0149974	0.748311	0.357518	0.720704	NA	ARX
ENSG00000004864	58.0265	0.749958	0.676485	-0.556681	0.577746	0.773198	SLC25A13
ENSG00000004866	42.3038	-0.530924	0.523176	1.01492	0.310142	0.550898	ST7
ENSG00000004897	200.818	0.291717	0.462161	-0.632045	0.527358	0.735584	CDC27
ENSG00000004939	1.01025	0.755062	0.872828	0.291701	0.770516	NA	SLC4A1
ENSG00000004948	0.84609	0.402968	0.834959	-0.491369	0.623165	NA	CALCR
ENSG00000004961	26.6015	-1.75402	0.657759	2.63578	0.00839446	0.0710463	HCCS
ENSG00000004975	52.5365	0.813771	0.532945	-1.53298	0.125281	0.329735	DVL2
ENSG00000005001	11.5153	0.585954	0.768425	-0.767121	0.44301	0.670646	PRSS22
ENSG00000005007	173.819	-0.13894	0.473754	0.293513	0.76913	0.887835	UPF1
ENSG00000005020	45.6877	-0.290017	0.775119	0.371551	0.710227	0.854779	SKAP2
ENSG00000005022	60.8675	-0.937473	0.533701	1.75186	0.0797978	0.25463	SLC25A5
ENSG00000005059	20.0689	-0.358402	0.710123	0.501593	0.615954	0.797679	MCUB
ENSG00000005073	0.111981	-0.0314033	0.425258	0.0730659	0.941754	NA	HOXA11
ENSG00000005075	12.2612	-0.474979	0.754309	0.623379	0.533035	0.739781	POLR2J
ENSG00000234323	218.378	4.37936	0.763697	-6.57858	4.75e-11	6.82e-08	LINC01505
ENSG00000005102	14.1207	0.312424	0.817445	-0.383921	0.701037	0.849412	MEOX1
ENSG00000005108	42.0625	-0.549311	0.731294	0.754507	0.450545	0.677307	THSD7A
ENSG00000005156	272.383	1.07083	0.557305	-1.96235	0.0497222	0.192631	LIG3
ENSG00000005175	81.652	0.833697	0.590349	-1.41748	0.156343	0.37378	RPAP3
ENSG00000005187	75.54	0.100654	0.660744	-0.152387	0.878881	0.94243	ACSM3
ENSG00000005189	11.4276	1.77923	0.812585	-2.33087	0.0197605	0.11628	REXO5
ENSG00000005194	40.2167	-0.417296	0.56761	0.73624	0.461585	0.685722	CIAPIN1
ENSG00000287169	39.7397	4.26506	0.724954	-5.12251	3.01e-07	8.22e-05	NA
ENSG00000005238	48.9663	1.48034	0.609179	-2.43789	0.0147732	0.0980829	FAM214B
ENSG00000005243	13.103	-0.19008	0.79858	0.236446	0.813086	0.910671	COPZ2
ENSG00000005249	53.2246	-1.07404	0.66782	1.59485	0.110746	0.30752	PRKAR2B
ENSG00000005302	114.231	-0.297929	0.458514	0.651995	0.514405	0.726321	MSL3
ENSG00000005339	629.953	-0.680094	0.337417	2.01664	0.0437332	0.17885	CREBBP
ENSG00000005379	204.748	1.2447	0.595091	-2.14575	0.031893	0.149771	TSPOAP1
ENSG00000005381	34.2969	-1.18373	0.865868	1.13678	0.255632	0.493359	MPO
ENSG00000005421	9.16324	0.0024178	0.824614	-0.00292981	0.997662	0.999053	PON1
ENSG00000005436	71.1358	-0.142669	0.551928	0.258349	0.796138	0.90295	GCFC2
ENSG00000005448	24.6547	1.63647	0.659161	-2.52918	0.0114328	0.0851261	WDR54
ENSG00000005469	36.129	0.691905	0.638413	-1.08934	0.276006	0.515237	CROT
ENSG00000005471	11.9498	-1.36724	0.851672	1.49678	0.13445	0.343206	ABCB4
ENSG00000005483	724.665	-0.46181	0.314014	1.47059	0.141403	0.353804	KMT2E
ENSG00000005486	33.7266	0.231546	0.711014	-0.325949	0.744463	0.874724	RHBDD2
ENSG00000005513	85.5108	1.74751	0.651678	-2.70376	0.00685595	0.0633771	SOX8
ENSG00000005700	184.562	-0.264593	0.358988	0.73699	0.461129	0.685553	IBTK
ENSG00000005801	220.285	1.14101	0.506784	-2.2927	0.0218651	0.123012	ZNF195
ENSG00000005810	755.808	0.0219667	0.37596	-0.0584351	0.953402	0.979433	MYCBP2
ENSG00000005812	154.213	-0.361425	0.409661	0.882337	0.377594	0.61512	FBXL3
ENSG00000005844	95.7695	-1.37717	0.733741	1.83938	0.0658587	0.227643	ITGAL
ENSG00000005882	48.7178	0.126947	0.63129	-0.202428	0.839582	0.923359	PDK2
ENSG00000005884	143.967	0.00237725	0.619165	-0.00385731	0.996922	0.998771	ITGA3
ENSG00000173894	55.2251	4.24203	0.767415	-5.50208	3.75e-08	1.7e-05	CBX2
ENSG00000005893	314.32	-1.25831	0.496494	2.52701	0.0115037	0.0853656	LAMP2
ENSG00000005961	4.20168	0.935735	0.873542	-0.537714	0.590774	NA	ITGA2B
ENSG00000005981	1.97109	0.455135	0.8717	-0.542994	0.587134	NA	ASB4
ENSG00000006007	49.1155	-0.292667	0.556798	0.525988	0.598896	0.786843	GDE1
ENSG00000006015	31.7457	1.26406	0.664748	-1.8965	0.0578945	0.211414	REX1BD
ENSG00000006016	24.1568	-0.0639118	0.630755	0.681993	0.495243	0.711244	CRLF1
ENSG00000006025	41.1506	0.686946	0.649814	-1.0671	0.285927	0.52672	OSBPL7
ENSG00000006042	88.5661	1.46372	0.543871	-2.68784	0.00719148	0.0651923	TMEM98
ENSG00000006047	19.2707	0.727689	0.799182	-0.937274	0.348618	0.588762	YBX2
ENSG00000006059	0.103069	0.0152475	0.425278	0.0744129	0.940682	NA	KRT33A
ENSG00000006062	51.9629	0.724376	0.533338	-1.35887	0.174188	0.396018	MAP3K14
ENSG00000006071	9.45807	1.14426	0.874398	-1.57703	0.114788	0.31409	ABCC8
ENSG00000006116	0.138764	-0.000877939	0.425268	0.119712	0.904711	NA	CACNG3
ENSG00000110427	99.0856	4.20298	0.683915	-5.81901	5.92e-09	3.75e-06	KIAA1549L
ENSG00000006125	575.317	-0.719457	0.629351	1.1378	0.255203	0.492884	AP2B1
ENSG00000006128	1.83154	-2.20941	0.873367	2.20784	0.0272555	NA	TAC1
ENSG00000006194	91.9098	1.07708	0.414591	-2.59518	0.00945407	0.0763268	ZNF263
ENSG00000006210	175.425	0.477712	0.514862	-0.928719	0.353034	0.593111	CX3CL1
ENSG00000006282	70.9932	0.732776	0.58831	-1.25103	0.210924	0.443543	SPATA20
ENSG00000006283	9.12834	1.52787	0.874541	-2.42651	0.0152448	0.100639	CACNA1G
ENSG00000006327	95.8375	1.17585	0.658282	-1.80084	0.0717283	0.238225	TNFRSF12A
ENSG00000006377	8.36537	0.71929	0.868966	-1.11124	0.266467	0.505398	DLX6
ENSG00000006432	79.4402	1.34084	0.525641	-2.55448	0.0106348	0.0819593	MAP3K9
ENSG00000006451	77.9696	0.308621	0.618327	-0.501066	0.616325	0.798063	RALA
ENSG00000006453	73.9238	0.25788	0.572201	-0.451183	0.651858	0.818966	BAIAP2L1
ENSG00000006459	312.333	0.51797	0.448029	-1.1569	0.247312	0.483038	KDM7A
ENSG00000006468	139.011	-1.43583	0.768645	1.8052	0.0710434	0.236789	ETV1
ENSG00000006530	160.787	0.730807	0.421321	-1.73791	0.0822275	0.258728	AGK
ENSG00000006534	35.1458	0.988784	0.747192	-1.37612	0.168784	0.389439	ALDH3B1
ENSG00000006555	32.9519	1.34904	0.646992	-2.10938	0.0349119	0.157793	TTC22
ENSG00000006576	96.7743	0.580343	0.612446	-0.953805	0.340182	0.579449	PHTF2
ENSG00000006606	0.0640456	-0.0580011	0.425257	0.136391	0.891512	NA	CCL26
ENSG00000006607	199.566	0.31477	0.40722	-0.773726	0.439093	0.667154	FARP2
ENSG00000006611	0.82467	0.410438	0.716232	-0.194124	0.846079	NA	USH1C
ENSG00000006625	71.2412	-0.525559	0.443558	1.18438	0.236262	0.472068	GGCT
ENSG00000006634	28.0982	0.00255267	0.691402	-0.0036787	0.997065	0.998815	DBF4
ENSG00000006638	3.57179	0.479464	0.798331	-0.603075	0.546459	NA	TBXA2R
ENSG00000006652	138.615	-0.750118	0.431801	1.73688	0.082408	0.259041	IFRD1
ENSG00000006659	0.104181	-0.0532727	0.425257	0.125272	0.900308	NA	LGALS14
ENSG00000006695	46.9872	-0.409993	0.631027	0.652111	0.514329	0.726263	COX10
ENSG00000006704	106.472	1.19221	0.618128	-1.94389	0.0519082	0.197599	GTF2IRD1
ENSG00000006712	85.0499	0.324047	0.541039	-0.599504	0.548837	0.752312	PAF1
ENSG00000006715	194.529	0.253316	0.437143	-0.579754	0.562081	0.762935	VPS41
ENSG00000006740	75.3573	-0.368861	0.665548	0.553186	0.580136	0.774665	ARHGAP44
ENSG00000006744	88.0354	0.365752	0.509278	-0.718778	0.472277	0.693863	ELAC2
ENSG00000006747	69.0168	1.43739	0.828527	-1.92726	0.0539471	0.202306	SCIN
ENSG00000006756	132.713	1.17549	0.52244	-2.25555	0.0240986	0.129302	ARSD
ENSG00000006757	24.7016	0.899022	0.722782	-1.25871	0.208134	0.439908	PNPLA4
ENSG00000006788	0.727469	0.405049	0.71338	-0.284624	0.775933	NA	MYH13
ENSG00000006831	82.6406	-0.148809	0.420004	0.354176	0.723207	0.862122	ADIPOR2
ENSG00000006837	6.18061	1.58713	0.846411	-1.92716	0.0539597	0.202318	CDKL3
ENSG00000007001	15.0355	-0.832207	0.873702	0.873538	0.38237	0.618985	UPP2
ENSG00000007038	12.8134	0.74993	0.851663	-0.925266	0.354828	0.594636	PRSS21
ENSG00000007047	102.233	0.892771	0.514987	-1.73462	0.0828081	0.25992	MARK4
ENSG00000007062	205.562	0.0413938	0.655695	-0.063166	0.949634	0.977721	PROM1
ENSG00000007080	23.3856	-1.42643	0.60576	2.34618	0.0189671	0.113687	CCDC124
ENSG00000007129	2.05054	0.690541	0.831172	-1.02175	0.306897	NA	CEACAM21
ENSG00000007168	611.516	-0.152122	0.305639	0.497733	0.618672	0.799757	PAFAH1B1
ENSG00000007171	2.67008	-1.38974	0.874325	1.40332	0.160521	NA	NOS2
ENSG00000007174	9.7943	0.605043	0.867986	-0.771524	0.440397	0.668162	DNAH9
ENSG00000007202	398.229	0.419485	0.370746	-1.13193	0.257665	0.495419	KIAA0100
ENSG00000007216	7.84185	0.471174	0.868986	-0.209309	0.834207	0.921022	SLC13A2
ENSG00000007237	146.706	-0.406428	0.65387	0.619192	0.53579	0.741836	GAS7
ENSG00000007255	8.80927	0.685603	0.789014	-0.877994	0.379947	0.616916	TRAPPC6A
ENSG00000007264	1.77545	0.906896	0.866103	-1.13079	0.258145	NA	MATK
ENSG00000007306	0.988489	0.317329	0.750604	-0.44951	0.653064	NA	CEACAM7
ENSG00000007312	3.26833	-0.548168	0.862498	0.643708	0.519765	NA	CD79B
ENSG00000007314	20.5854	0.492159	0.86298	-0.596416	0.550897	0.754128	SCN4A
ENSG00000007341	62.7547	-0.756488	0.533034	1.42169	0.155117	0.372306	ST7L
ENSG00000007350	1.07094	0.0505869	0.614354	-0.0841011	0.932976	NA	TKTL1
ENSG00000007372	14.9033	2.07375	0.61962	-1.36957	0.170822	0.391707	PAX6
ENSG00000007376	9.86822	0.632442	0.76623	-0.842673	0.399411	0.633661	RPUSD1
ENSG00000007384	88.6505	0.974653	0.56662	-1.7258	0.0843838	0.262495	RHBDF1
ENSG00000007392	324.778	0.484321	0.311021	-1.55723	0.119415	0.320323	LUC7L
ENSG00000007402	14.3427	0.271605	0.779417	-0.350019	0.726325	0.863638	CACNA2D2
ENSG00000007516	27.4461	1.20526	0.789894	-1.57675	0.114853	0.314132	BAIAP3
ENSG00000007520	21.5444	-1.06298	0.590062	1.80764	0.0706626	0.235895	TSR3
ENSG00000248515	70.708	4.1539	0.744408	-5.17017	2.34e-07	7.1e-05	NA
ENSG00000007545	222.695	-0.180556	0.618192	0.292598	0.769829	0.888309	CRAMP1
ENSG00000007866	125.567	0.95004	0.456951	-2.07951	0.0375705	0.164399	TEAD3
ENSG00000007908	22.1498	-1.11112	0.836509	1.26578	0.205591	0.436496	SELE
ENSG00000007923	147.796	-0.725648	0.417603	1.73979	0.0818966	0.258149	DNAJC11
ENSG00000007933	14.4028	0.374314	0.792001	-0.47475	0.634965	0.809312	FMO3
ENSG00000007944	63.7759	-0.254795	0.486614	0.52381	0.600411	0.788016	MYLIP
ENSG00000007952	0.267785	-0.0699176	0.678942	0.103083	0.917897	NA	NOX1
ENSG00000007968	11.3449	1.64293	0.837127	-2.05296	0.0400765	0.170312	E2F2
ENSG00000008018	68.5843	-0.186835	0.475938	0.392156	0.694943	0.84569	PSMB1
ENSG00000008056	6.9826	0.530656	0.854497	-0.683238	0.494456	0.710805	SYN1
ENSG00000008083	122.388	0.206671	0.309789	-0.667183	0.504655	0.719486	JARID2
ENSG00000008086	186.792	1.35436	0.509054	-2.66957	0.0075948	0.067653	CDKL5
ENSG00000008118	3.52751	1.33223	0.874534	-1.77624	0.0756936	NA	CAMK1G
ENSG00000008128	69.4195	-0.960056	0.496503	1.93392	0.0531233	0.200578	CDK11A
ENSG00000008130	119.833	0.379776	0.516251	-0.736272	0.461565	0.685722	NADK
ENSG00000008196	26.9344	-0.300255	0.87287	0.333843	0.738498	0.871572	TFAP2B
ENSG00000008197	0.41421	-0.459878	0.607818	0.638804	0.522951	NA	TFAP2D
ENSG00000008226	64.5787	1.64409	0.802528	-1.85371	0.0637813	0.223983	DLEC1
ENSG00000008256	123.223	0.832143	0.578678	-1.43242	0.152024	0.368464	CYTH3
ENSG00000008277	86.9924	0.247206	0.634232	-0.392319	0.694822	0.84569	ADAM22
ENSG00000008282	105.41	-1.42973	0.562126	2.52892	0.0114413	0.0851489	SYPL1
ENSG00000240764	31.2014	4.14351	0.763828	-5.19484	2.05e-07	6.64e-05	PCDHGC5
ENSG00000008294	474.284	-0.038808	0.394449	0.0984129	0.921604	0.964048	SPAG9
ENSG00000008300	33.8009	0.343124	0.681265	-0.558809	0.576292	0.772142	CELSR3
ENSG00000008311	319.398	0.0736843	0.422283	-0.174487	0.861483	0.933398	AASS
ENSG00000008323	30.3321	1.84269	0.746367	-2.50429	0.0122696	0.0888993	PLEKHG6
ENSG00000008324	15.8716	-0.874814	0.71949	1.20045	0.229965	0.464425	SS18L2
ENSG00000008382	16.3706	0.691278	0.689542	-1.01745	0.308938	0.549847	MPND
ENSG00000008394	84.6413	0.0477627	0.685593	-0.0699434	0.944239	0.975568	MGST1
ENSG00000008405	53.7266	-0.334581	0.577524	0.578821	0.56271	0.763123	CRY1
ENSG00000008438	1.22245	0.795904	0.871841	-0.940538	0.346941	NA	PGLYRP1
ENSG00000008441	817.902	0.00251327	0.443037	-0.00567335	0.995473	0.998253	NFIX
ENSG00000008513	185.82	-0.653401	0.572933	1.13816	0.255053	0.492816	ST3GAL1
ENSG00000008516	13.7648	2.10733	0.793943	-2.25708	0.024003	0.129044	MMP25
ENSG00000008517	27.7074	-0.161526	0.758868	0.211968	0.832132	0.920099	IL32
ENSG00000156219	155.033	4.13251	0.774212	-6.16222	7.17e-10	7.36e-07	ART3
ENSG00000008735	9.43574	-0.314708	0.781662	0.397483	0.691012	0.842523	MAPK8IP2
ENSG00000008838	101.32	0.905384	0.506911	-1.79586	0.0725172	0.239619	MED24
ENSG00000008853	59.4129	1.09698	0.701638	-1.59314	0.111129	0.308225	RHOBTB2
ENSG00000008869	183.269	0.708402	0.51166	-1.38741	0.165317	0.385233	HEATR5B
ENSG00000254726	277.05	4.09045	0.638605	-6.41109	1.44e-10	1.83e-07	MEX3A
ENSG00000008988	737.951	-0.491737	0.446438	1.10068	0.271034	0.510141	RPS20
ENSG00000009307	1165.21	-0.272815	0.325991	0.836809	0.4027	0.637024	CSDE1
ENSG00000009335	270.645	-0.706385	0.387359	1.82502	0.0679976	0.231581	UBE3C
ENSG00000009413	498.834	-0.0108746	0.441812	0.0246374	0.980344	0.991726	REV3L
ENSG00000009694	57.9749	0.486894	0.722739	-0.094592	0.924639	0.965593	TENM1
ENSG00000009709	3.26246	0.116132	0.820299	0.011129	0.991121	NA	PAX7
ENSG00000009724	57.646	1.0098	0.60507	-1.66721	0.0954717	0.282706	MASP2
ENSG00000009765	4.78261	1.12128	0.87455	-0.298868	0.765041	0.885631	IYD
ENSG00000009780	47.3733	0.0930948	0.584518	-0.159622	0.873179	0.93922	FAM76A
ENSG00000009790	130.187	1.01734	0.610312	-1.67341	0.0942462	0.28019	TRAF3IP3
ENSG00000009830	99.369	0.994199	0.599262	-1.67057	0.0948073	0.281354	POMT2
ENSG00000009844	63.8708	-0.0291803	0.575534	0.0507003	0.959564	0.982686	VTA1
ENSG00000009950	13.8984	-1.32762	0.751166	1.7698	0.0767605	0.248564	MLXIPL
ENSG00000009954	325.592	-0.055318	0.412405	0.134136	0.893295	0.949184	BAZ1B
ENSG00000010017	148.689	0.88694	0.497827	-1.78442	0.0743559	0.243388	RANBP9
ENSG00000010030	2.05195	0.8385	0.87229	-0.645956	0.518308	NA	ETV7
ENSG00000010072	46.8473	0.730155	0.58424	-1.25187	0.210619	0.443334	SPRTN
ENSG00000010165	61.1363	0.290628	0.668079	-0.436974	0.66213	0.824956	METTL13
ENSG00000010219	21.8901	1.24338	0.690892	-1.81613	0.0693501	0.233862	DYRK4
ENSG00000010244	1106.27	-0.0451734	0.334098	0.135212	0.892444	0.948719	ZNF207
ENSG00000010256	49.2024	0.14649	0.51301	-0.284989	0.775653	0.891972	UQCRC1
ENSG00000010270	50.7767	-0.199589	0.63264	0.315213	0.7526	0.878682	STARD3NL
ENSG00000010278	263.642	-0.718697	0.484996	1.47979	0.138929	0.349853	CD9
ENSG00000010282	9.77798	-0.579759	0.861618	0.646114	0.518206	0.729251	HHATL
ENSG00000010292	103.933	1.38807	0.559118	-2.48345	0.0130118	0.0917467	NCAPD2
ENSG00000010295	35.6853	0.419213	0.568574	-0.741394	0.458454	0.683227	IFFO1
ENSG00000010310	27.1287	0.922814	0.749796	-1.26118	0.207243	0.438498	GIPR
ENSG00000010318	23.9154	-1.34299	0.635865	2.11067	0.0348011	0.157441	PHF7
ENSG00000010319	49.1341	-1.20342	0.774318	1.50862	0.131397	0.33888	SEMA3G
ENSG00000010322	456.118	1.07337	0.474366	-2.27416	0.0229561	0.126303	NISCH
ENSG00000010327	193.686	0.660353	0.638629	-1.03944	0.298601	0.539659	STAB1
ENSG00000010361	14.5486	-0.0801721	0.672818	0.119606	0.904795	0.955163	FUZ
ENSG00000010379	1.66863	-0.333042	0.850406	0.349981	0.726353	NA	SLC6A13
ENSG00000010404	220.461	0.301182	0.527451	-0.572007	0.567317	0.765902	IDS
ENSG00000010438	2.1813	-0.102476	0.847754	0.141149	0.887752	NA	PRSS3
ENSG00000010539	37.5641	1.28937	0.647892	-1.99969	0.0455339	0.183258	ZNF200
ENSG00000010610	46.5102	-0.849262	0.65613	1.28629	0.198341	0.427601	CD4
ENSG00000010626	11.8355	0.230628	0.757145	-0.304842	0.760487	0.883319	LRRC23
ENSG00000010671	34.9148	-0.278026	0.738685	0.374943	0.707703	0.853362	BTK
ENSG00000010704	29.546	1.441	0.719974	-2.02132	0.0432464	0.177957	HFE
ENSG00000010803	112.202	0.562664	0.471237	-1.20753	0.227228	0.461447	SCMH1
ENSG00000010810	127.204	-0.0762173	0.528348	0.144126	0.885401	0.945881	FYN
ENSG00000010818	251.696	-0.554747	0.435686	1.27258	0.203167	0.433636	HIVEP2
ENSG00000010932	11.8253	1.39173	0.854551	-1.77657	0.0756395	0.246131	FMO1
ENSG00000011007	139.655	0.120819	0.381505	-0.31657	0.75157	0.878287	ELOA
ENSG00000011009	28.8728	0.810306	0.696413	-1.19098	0.233662	0.469109	LYPLA2
ENSG00000011021	97.8964	0.662264	0.529781	-1.25303	0.210195	0.442678	CLCN6
ENSG00000011028	239.589	1.14242	0.471295	-2.42552	0.0152865	0.100794	MRC2
ENSG00000011052	10.9643	0.38621	0.85237	-0.518207	0.604314	0.790078	NME1-NME2
ENSG00000011083	1.62756	0.0751377	0.849985	-0.0835721	0.933397	NA	SLC6A7
ENSG00000011105	83.509	-0.810246	0.593232	1.36253	0.173032	0.394519	TSPAN9
ENSG00000011114	181.516	0.657809	0.417647	-1.57543	0.115158	0.314498	BTBD7
ENSG00000011132	37.5204	1.58951	0.699826	-2.29134	0.0219437	0.123247	APBA3
ENSG00000011143	84.355	1.15242	0.51888	-2.21947	0.0264548	0.136056	MKS1
ENSG00000011198	132.789	-0.628543	0.592895	1.05636	0.290805	0.531895	ABHD5
ENSG00000011201	34.4593	0.374313	0.766164	-0.493649	0.621554	0.801011	ANOS1
ENSG00000011243	204.545	0.144359	0.544401	-0.2654	0.790701	0.900102	AKAP8L
ENSG00000011258	183.303	0.329511	0.40586	-0.811862	0.416871	0.64808	MBTD1
ENSG00000011260	37.9959	0.817715	0.534132	-1.52537	0.127168	0.332087	UTP18
ENSG00000011275	160.961	0.210234	0.582719	-0.362346	0.717094	0.858833	RNF216
ENSG00000011295	256.304	0.398217	0.338	-1.17819	0.238719	0.474187	TTC19
ENSG00000011304	338.44	-0.161418	0.40299	0.400627	0.688695	0.841222	PTBP1
ENSG00000011332	5.14721	1.14732	0.838401	-1.36236	0.173083	0.39454	DPF1
ENSG00000011347	89.6271	-1.64328	0.579114	2.81653	0.00485457	0.0517085	SYT7
ENSG00000011376	110.198	1.39742	0.641954	-2.20397	0.0275261	0.138777	LARS2
ENSG00000011405	507.543	-1.21764	0.637882	1.89704	0.0578228	0.211223	PIK3C2A
ENSG00000011422	35.5378	-0.520987	0.644439	0.808533	0.418784	0.649486	PLAUR
ENSG00000258388	44.9708	4.07188	0.756387	-5.37824	7.52e-08	2.95e-05	PPT2-EGFL8
ENSG00000011451	86.711	0.996229	0.506161	-1.97219	0.0485875	0.190247	WIZ
ENSG00000011454	350.159	-0.204246	0.395802	0.515992	0.60586	0.790192	RABGAP1
ENSG00000011465	517.635	-0.934701	0.59662	1.55792	0.119251	0.320083	DCN
ENSG00000011478	18.4313	1.0582	0.721705	-1.46927	0.14176	0.35412	QPCTL
ENSG00000288349	148.042	4.04431	0.631728	-6.28931	3.19e-10	3.62e-07	NA
ENSG00000011523	203.484	0.292388	0.306823	-0.952828	0.340677	0.579989	CEP68
ENSG00000011566	117.271	-0.683427	0.545528	1.25019	0.211229	0.443881	MAP4K3
ENSG00000011590	8.86052	1.1202	0.84885	-1.36966	0.170792	0.391679	ZBTB32
ENSG00000011600	29.952	-0.639944	0.732115	0.864162	0.387499	0.62395	TYROBP
ENSG00000011638	50.9244	-1.14838	0.59978	1.90651	0.0565843	0.208281	LDAF1
ENSG00000011677	3.86554	0.972172	0.856485	-1.51571	0.129592	NA	GABRA3
ENSG00000012048	78.5092	1.55277	0.556263	-2.80511	0.00502993	0.052742	BRCA1
ENSG00000012061	127.837	-0.277296	0.452626	0.613054	0.539841	0.744676	ERCC1
ENSG00000012124	31.9806	-0.294362	0.874425	0.322955	0.746729	0.876009	CD22
ENSG00000012171	25.7391	-0.313041	0.688643	0.456262	0.648201	0.817085	SEMA3B
ENSG00000012174	58.4396	-0.181697	0.456655	0.398021	0.690615	0.842372	MBTPS2
ENSG00000012211	18.2122	0.978964	0.767046	-1.31484	0.188563	0.415145	PRICKLE3
ENSG00000012223	914.404	-1.41037	0.851715	1.52701	0.126758	0.331484	LTF
ENSG00000012232	120.977	-0.503968	0.480649	1.04943	0.293981	0.53492	EXTL3
ENSG00000012504	0.666887	-0.0981402	0.590486	0.151499	0.879582	NA	NR1H4
ENSG00000012660	236.964	0.521093	0.45581	-1.14374	0.252729	0.489904	ELOVL5
ENSG00000012779	20.9665	-0.655604	0.679752	0.96086	0.336623	0.576411	ALOX5
ENSG00000012817	164.359	-0.0280118	0.874178	0.0318842	0.974564	0.989022	KDM5D
ENSG00000012822	411.097	-0.11505	0.377659	0.304645	0.760637	0.883378	CALCOCO1
ENSG00000012963	79.3477	-0.138574	0.6303	0.219684	0.826118	0.916931	UBR7
ENSG00000012983	325.489	0.0963341	0.417685	-0.230709	0.817541	0.912151	MAP4K5
ENSG00000013016	25.9088	-1.10155	0.721762	1.49967	0.133699	0.342155	EHD3
ENSG00000013275	35.1121	0.59275	0.565196	-1.04591	0.295605	0.537118	PSMC4
ENSG00000013288	88.7935	0.0957538	0.407276	-0.235161	0.814084	0.910975	MAN2B2
ENSG00000013293	6.57749	1.16469	0.803443	-1.45119	0.146727	0.360964	SLC7A14
ENSG00000013297	13.7568	1.19643	0.788967	-1.56332	0.117978	0.31825	CLDN11
ENSG00000224271	297.784	3.91543	0.70915	-5.92368	3.15e-09	2.26e-06	EPIC1
ENSG00000013364	107.5	-0.901155	0.678517	1.31596	0.188187	0.414585	MVP
ENSG00000013374	135.176	-0.69515	0.548749	1.26471	0.205975	0.437018	NUB1
ENSG00000013375	405.981	-0.0535202	0.52863	0.101248	0.919353	0.963064	PGM3
ENSG00000013392	16.4154	-0.836712	0.643009	1.29715	0.194581	0.423269	RWDD2A
ENSG00000013441	339.671	-0.0531925	0.368412	0.144379	0.885201	0.9458	CLK1
ENSG00000013503	40.0407	-0.639337	0.6883	0.925019	0.354956	0.594683	POLR3B
ENSG00000013523	110.094	-0.289134	0.510724	0.566527	0.571035	0.768562	ANGEL1
ENSG00000013561	108.104	-0.172484	0.548064	0.314949	0.7528	0.878682	RNF14
ENSG00000013563	37.4033	1.18973	0.708137	-0.545909	0.585129	0.777852	DNASE1L1
ENSG00000196739	1627.14	3.84569	0.542255	-7.20211	5.93e-13	1.28e-09	COL27A1
ENSG00000013583	45.8651	-0.612658	0.408335	1.5009	0.13338	0.341811	HEBP1
ENSG00000013588	165.316	-1.01549	0.626442	1.61072	0.10724	0.301829	GPRC5A
ENSG00000275216	312.444	3.81963	0.711577	-5.70774	1.14e-08	6.85e-06	NA
ENSG00000013725	16.9598	-0.609946	0.750456	0.804456	0.421134	0.651302	CD6
ENSG00000013810	48.202	0.90521	0.592892	-1.52609	0.126988	0.331861	TACC3
ENSG00000014123	93.6637	-0.838593	0.422388	1.9845	0.0472005	0.187014	UFL1
ENSG00000112559	39.3405	3.80847	0.744237	-4.72013	2.36e-06	0.000350265	MDFI
ENSG00000014164	25.603	1.00584	0.631151	-1.59654	0.110368	0.307146	ZC3H3
ENSG00000014216	158.264	0.20379	0.465716	-0.43766	0.661633	0.824709	CAPN1
ENSG00000014257	16.3556	-1.70913	0.855225	1.82961	0.0673087	0.23039	ACP3
ENSG00000014641	112.096	-0.595169	0.492279	1.20825	0.226951	0.461135	MDH1
ENSG00000014824	176.502	-0.413181	0.495898	0.832542	0.405103	0.638937	SLC30A9
ENSG00000014914	35.7133	-0.00474245	0.612201	0.00775388	0.993813	0.99772	MTMR11
ENSG00000014919	151.005	-0.283462	0.482803	0.591589	0.554126	0.756578	COX15
ENSG00000015133	231.882	0.270322	0.536114	-0.505297	0.61335	0.795693	CCDC88C
ENSG00000015153	106.963	-0.684043	0.518809	1.31695	0.187856	0.414024	YAF2
ENSG00000015171	228.453	-0.929468	0.383478	2.42584	0.0152728	0.100764	ZMYND11
ENSG00000015285	22.661	0.752281	0.796558	-0.976013	0.329058	0.568261	WAS
ENSG00000015413	0.775777	0.166516	0.752987	-0.211833	0.832237	NA	DPEP1
ENSG00000015475	42.3506	1.59269	0.642844	-2.47318	0.0133916	0.093166	BID
ENSG00000015479	786.807	0.306131	0.261636	-1.17011	0.241956	0.477147	MATR3
ENSG00000015520	1.31824	0.522538	0.808251	-0.700196	0.483805	NA	NPC1L1
ENSG00000215808	164.168	3.79506	0.730112	-5.47719	4.32e-08	1.9e-05	LINC01139
ENSG00000015568	537.898	-1.27349	0.558262	2.2823	0.0224715	0.124673	RGPD5
ENSG00000015592	0.454906	0.199501	0.601845	-0.0333407	0.973403	NA	STMN4
ENSG00000015676	190.252	-0.221859	0.456674	0.485643	0.62722	0.804581	NUDCD3
ENSG00000016082	0.213159	-0.0632846	0.656709	0.0960435	0.923486	NA	ISL1
ENSG00000016391	154.045	1.93617	0.592621	-2.65682	0.0078881	0.0685438	CHDH
ENSG00000016402	21.2392	-1.01138	0.794098	1.23745	0.215922	0.44866	IL20RA
ENSG00000016490	0.43238	-0.00830335	0.563326	0.0148928	0.988118	NA	CLCA1
ENSG00000016602	5.66894	1.09915	0.870592	-1.56933	0.116571	0.316396	CLCA4
ENSG00000016864	59.5309	1.06544	0.441953	-2.4071	0.0160798	0.103801	GLT8D1
ENSG00000017260	344.653	0.230657	0.430206	-0.536396	0.591685	0.781898	ATP2C1
ENSG00000017427	202.955	-1.74727	0.78632	2.12223	0.0338188	0.154979	IGF1
ENSG00000017483	9.12016	-0.0650574	0.852459	0.0757736	0.939599	0.972827	SLC38A5
ENSG00000017797	214.997	-0.581689	0.496207	1.17096	0.241615	0.476779	RALBP1
ENSG00000018189	431.46	0.849431	0.345622	-2.4579	0.0139751	0.0950405	RUFY3
ENSG00000018236	45.9324	0.487085	0.784811	-0.0261185	0.979163	0.991122	CNTN1
ENSG00000018280	35.2187	0.355485	0.772575	-0.464693	0.642151	0.813706	SLC11A1
ENSG00000018408	305.466	0.639547	0.387333	-1.65193	0.0985478	0.287684	WWTR1
ENSG00000018510	153.579	-0.516277	0.480616	1.07347	0.283059	0.524269	AGPS
ENSG00000018607	1.08324	0.382228	0.788066	-0.519649	0.603309	NA	ZNF285CP
ENSG00000018610	44.8248	-0.213661	0.46529	0.459626	0.645785	0.815682	STEEP1
ENSG00000018625	74.6699	0.537998	0.774376	-0.70662	0.479803	0.699086	ATP1A2
ENSG00000018699	63.1498	-0.0275357	0.654916	0.0421197	0.966403	0.98593	TTC27
ENSG00000018869	9.57099	-0.576621	0.847235	0.668343	0.503915	0.71881	ZNF582
ENSG00000019102	4.57513	-0.0188826	0.868573	0.0214842	0.982859	0.992794	VSIG2
ENSG00000179869	861.76	3.77388	0.767673	-6.08202	1.19e-09	1.11e-06	ABCA13
ENSG00000019169	5.68268	-0.699499	0.874	0.748641	0.454073	0.680023	MARCO
ENSG00000019186	6.83573	1.17618	0.86772	-1.97837	0.0478869	0.188466	CYP24A1
ENSG00000185686	153.822	3.71667	0.780499	-5.31799	1.05e-07	3.77e-05	PRAME
ENSG00000019505	6.17607	0.925416	0.86526	-0.694031	0.487663	0.705151	SYT13
ENSG00000019549	110.624	0.615452	0.504604	-1.21986	0.222517	0.456212	SNAI2
ENSG00000019582	611.813	-1.23218	0.537559	2.28203	0.0224877	0.124695	CD74
ENSG00000019991	37.6803	0.891191	0.681619	-1.32039	0.186705	0.412653	HGF
ENSG00000019995	192.816	-0.742175	0.560305	1.32118	0.186441	0.412382	ZRANB1
ENSG00000020129	46.1725	1.47287	0.710838	-2.09925	0.0357946	0.159922	NCDN
ENSG00000020181	89.8892	0.519386	0.612314	-0.850963	0.39479	0.62977	ADGRA2
ENSG00000020219	0.47242	0.0808253	0.734215	-0.110291	0.912178	NA	CCT8L1P
ENSG00000020256	46.8314	0.789016	0.627907	-1.26109	0.207278	0.438508	ZFP64
ENSG00000020426	60.2053	-0.404277	0.617759	0.652694	0.513954	0.72597	MNAT1
ENSG00000020577	236.87	-0.338317	0.597259	0.566144	0.571296	0.768759	SAMD4A
ENSG00000020633	31.2091	-0.176418	0.725801	0.243863	0.807337	0.90807	RUNX3
ENSG00000020922	216.33	-0.456015	0.479671	0.950217	0.342002	0.581738	MRE11
ENSG00000021300	80.4591	0.430885	0.603117	-0.716213	0.47386	0.694702	PLEKHB1
ENSG00000021355	89.4499	-0.440411	0.684277	0.640016	0.522162	0.732237	SERPINB1
ENSG00000021461	1.37753	-0.717298	0.870627	1.44479	0.148517	NA	CYP3A43
ENSG00000021488	1.6587	0.850702	0.86414	-1.04284	0.297025	NA	SLC7A9
ENSG00000021574	146.755	0.886197	0.495412	-1.79146	0.0732198	0.241392	SPAST
ENSG00000021645	28.7937	-0.923885	0.681381	1.34426	0.178865	0.402702	NRXN3
ENSG00000267216	24.5757	3.71078	0.785966	-4.68848	2.75e-06	0.00039259	ZNF8-ERVK3-1
ENSG00000021776	236.921	0.449926	0.470044	-0.957846	0.33814	0.578044	AQR
ENSG00000021826	28.4375	0.875842	0.767465	-1.17611	0.239552	0.475003	CPS1
ENSG00000021852	0.362493	-0.0464333	0.526999	0.0884505	0.929519	NA	C8B
ENSG00000022267	250.102	-0.529415	0.733582	0.714284	0.475052	0.695739	FHL1
ENSG00000022277	72.0682	-0.684153	0.462473	1.47878	0.1392	0.350242	RTF2
ENSG00000022355	0.44721	0.185901	0.762126	0.00901744	0.992805	NA	GABRA1
ENSG00000022556	30.1365	0.743698	0.865983	-0.940769	0.346823	0.586778	NLRP2
ENSG00000253361	39.2708	3.71014	0.791483	-4.90387	9.4e-07	0.000193881	NA
ENSG00000022840	215.281	-0.275407	0.401616	0.685688	0.49291	0.70934	RNF10
ENSG00000022976	44.9876	0.116111	0.658635	-0.176717	0.85973	0.932644	ZNF839
ENSG00000023041	144.283	0.361169	0.458937	-0.787269	0.431125	0.660714	ZDHHC6
ENSG00000023171	42.4978	1.6386	0.726191	-2.30037	0.0214271	0.121823	GRAMD1B
ENSG00000023191	96.9251	0.624177	0.51958	-1.20223	0.229273	0.464052	RNH1
ENSG00000023228	412.883	-0.692664	0.477361	1.44927	0.147264	0.361705	NDUFS1
ENSG00000023287	337.351	0.139873	0.375107	-0.372916	0.709211	0.854251	RB1CC1
ENSG00000023318	215.305	-0.604339	0.286331	2.11153	0.0347271	0.157272	ERP44
ENSG00000023330	39.3614	-1.16815	0.63468	1.8266	0.0677598	0.231108	ALAS1
ENSG00000023445	177.948	-1.16071	0.718579	1.58543	0.112868	0.311246	BIRC3
ENSG00000023516	328.77	-0.183279	0.239746	0.764596	0.444512	0.67207	AKAP11
ENSG00000023572	83.6151	-0.568533	0.557414	1.01975	0.307845	0.548899	GLRX2
ENSG00000023608	19.284	-0.17767	0.742937	0.238279	0.811664	0.909972	SNAPC1
ENSG00000023697	31.8044	-0.401102	0.539163	0.743842	0.456972	0.681867	DERA
ENSG00000023734	83.0736	-0.499303	0.545511	0.913851	0.360795	0.600434	STRAP
ENSG00000023839	10.8146	0.506398	0.797862	-0.661534	0.50827	0.721869	ABCC2
ENSG00000023892	78.4463	0.283548	0.525406	-0.539546	0.58951	0.780508	DEF6
ENSG00000226148	23.2019	3.69294	0.785121	-4.65331	3.27e-06	0.000448325	NA
ENSG00000023909	54.272	0.304263	0.634428	-0.480586	0.630811	0.806541	GCLM
ENSG00000024048	216.436	-0.329357	0.358643	0.91832	0.358451	0.598196	UBR2
ENSG00000024422	123.047	0.755321	0.604238	-1.25411	0.209801	0.442217	EHD2
ENSG00000164434	80.3409	3.68231	0.757025	-4.81893	1.44e-06	0.000263562	FABP7
ENSG00000269243	46.7076	3.68088	0.758279	-4.64184	3.45e-06	0.000462164	NA
ENSG00000183780	52.8224	3.67633	0.773399	-4.7419	2.12e-06	0.000340457	SLC35F3
ENSG00000025156	32.7305	0.109128	0.602082	-0.180686	0.856614	0.931097	HSF2
ENSG00000025293	174.79	-0.698718	0.42088	1.65906	0.0971037	0.285279	PHF20
ENSG00000025423	2.39965	-0.0309379	0.856479	0.0354468	0.971723	NA	HSD17B6
ENSG00000025434	27.3463	1.02148	0.628486	-1.63374	0.102314	0.293564	NR1H3
ENSG00000025708	81.0569	0.840336	0.63521	-1.32859	0.183982	0.409423	TYMP
ENSG00000025770	33.2931	0.429917	0.627665	-0.00573166	0.995427	0.998253	NCAPH2
ENSG00000025772	22.8422	0.495836	0.586937	-0.844315	0.398493	0.633007	TOMM34
ENSG00000284874	27.522	3.66899	0.792507	-4.68723	2.77e-06	0.00039259	SEPT5-GP1BB
ENSG00000025800	242.281	0.0162422	0.46191	-0.0352016	0.971919	0.988433	KPNA6
ENSG00000026025	1427.72	0.741373	0.314427	-2.35816	0.0183657	0.111665	VIM
ENSG00000026036	59.0344	1.25438	0.556966	-2.24573	0.0247213	0.131206	RTEL1-TNFRSF6B
ENSG00000026103	217.546	0.425773	0.580692	-0.739135	0.459825	0.684559	FAS
ENSG00000233723	38.7108	3.65816	0.793958	-4.86478	1.15e-06	0.000224249	LINC01122
ENSG00000133067	179.214	3.65754	0.727654	-5.34802	8.89e-08	3.36e-05	LGR6
ENSG00000138696	176.989	3.65636	0.685729	-5.50995	3.59e-08	1.68e-05	BMPR1B
ENSG00000290075	173.042	3.64953	0.796101	-5.99065	2.09e-09	1.55e-06	NA
ENSG00000026751	32.8134	-0.783721	0.807886	0.944986	0.344666	0.584838	SLAMF7
ENSG00000026950	141.785	0.466758	0.523278	-0.89263	0.372056	0.611057	BTN3A1
ENSG00000027001	29.7781	0.466514	0.69819	-0.671052	0.502188	0.717426	MIPEP
ENSG00000027075	95.0828	-1.6291	0.631311	2.55061	0.0107533	0.0824778	PRKCH
ENSG00000027644	3.74818	0.617222	0.867971	-0.751344	0.452446	NA	INSRR
ENSG00000225210	295.804	3.6476	0.671905	-5.58218	2.38e-08	1.25e-05	DUXAP9
ENSG00000277128	118.232	3.62115	0.699208	-5.17335	2.3e-07	7.08e-05	NA
ENSG00000027869	7.81119	-1.59611	0.860244	1.71599	0.0861641	0.265992	SH2D2A
ENSG00000028116	33.3507	-0.529773	0.496348	1.06825	0.285407	0.526588	VRK2
ENSG00000028137	37.3688	0.164423	0.691407	-0.237673	0.812135	0.910117	TNFRSF1B
ENSG00000028203	179.727	0.648075	0.389047	-1.66593	0.0957276	0.282877	VEZT
ENSG00000028277	60.5696	-0.33331	0.770479	0.432259	0.665554	0.826829	POU2F2
ENSG00000028310	162.642	0.206059	0.416014	-0.495523	0.620231	0.800474	BRD9
ENSG00000028528	644.086	-0.0168694	0.47642	0.0354224	0.971743	0.988433	SNX1
ENSG00000028839	31.0452	0.0346203	0.701172	-0.0493125	0.96067	0.983164	TBPL1
ENSG00000029153	36.0439	0.406293	0.716691	-0.56904	0.569329	0.767367	ARNTL2
ENSG00000029363	753.697	-0.514898	0.318678	1.61553	0.106197	0.299951	BCLAF1
ENSG00000029364	187.81	-0.145393	0.412553	0.352433	0.724514	0.862627	SLC39A9
ENSG00000029534	36.2535	1.38217	0.874315	-2.33946	0.0193118	0.114911	ANK1
ENSG00000029559	3.12396	0.9016	0.845945	-1.29411	0.195629	NA	IBSP
ENSG00000029639	32.3063	0.769368	0.701397	-1.101	0.270899	0.510129	TFB1M
ENSG00000029725	276.543	0.148977	0.516168	-0.288766	0.772761	0.890118	RABEP1
ENSG00000029993	75.9699	1.55499	0.680988	-2.32587	0.0200256	0.11729	HMGB3
ENSG00000030066	153.071	-0.0354386	0.448188	0.0790818	0.936968	0.971737	NUP160
ENSG00000030110	27.8872	0.806371	0.652205	-1.2409	0.214642	0.447648	BAK1
ENSG00000030304	16.0463	1.01087	0.858468	-1.29294	0.196031	0.425043	MUSK
ENSG00000030419	184.436	-0.227448	0.650959	0.349142	0.726983	0.864134	IKZF2
ENSG00000030582	91.9426	-0.497037	0.498427	0.996833	0.318845	0.559076	GRN
ENSG00000031003	177.327	-0.454804	0.481013	0.94508	0.344618	0.584838	FAM13B
ENSG00000031081	133.444	0.264501	0.549128	-0.482105	0.629731	0.805978	ARHGAP31
ENSG00000031691	4.30569	-0.180357	0.788248	0.228968	0.818894	0.913188	CENPQ
ENSG00000031698	124.354	-0.283602	0.405016	0.700174	0.483819	0.701783	SARS1
ENSG00000031823	110.313	0.2123	0.51345	-0.413949	0.678911	0.83538	RANBP3
ENSG00000032219	165.098	-0.528293	0.508319	1.03799	0.299275	0.540462	ARID4A
ENSG00000032389	22.0393	1.04589	0.704818	-1.50202	0.133093	0.341334	EIPR1
ENSG00000032444	56.1249	0.139348	0.501151	-0.277666	0.781268	0.895181	PNPLA6
ENSG00000032742	70.6817	-0.514303	0.541777	0.964598	0.334746	0.57455	IFT88
ENSG00000033011	49.5243	0.136118	0.590782	-0.231321	0.817065	0.911841	ALG1
ENSG00000033030	116.127	1.13069	0.42585	-2.64948	0.0080616	0.0693736	ZCCHC8
ENSG00000033050	73.6125	0.121286	0.604963	-0.200395	0.841172	0.923868	ABCF2
ENSG00000033100	112.25	0.856631	0.419729	-2.04008	0.0413425	0.173014	CHPF2
ENSG00000033122	59.0711	1.16633	0.740336	-1.61842	0.105573	0.299248	LRRC7
ENSG00000227115	80.2985	3.61104	0.797282	-5.33873	9.36e-08	3.48e-05	LINC01630
ENSG00000033178	238.801	-0.0841673	0.383248	0.21979	0.826035	0.916931	UBA6
ENSG00000033327	228.388	0.578323	0.435844	-1.3275	0.184342	0.409699	GAB2
ENSG00000033627	216.782	0.84966	0.418819	-2.02918	0.0424405	0.175799	ATP6V0A1
ENSG00000033800	264.458	-0.691029	0.41322	1.6719	0.0945434	0.280919	PIAS1
ENSG00000033867	345.361	-0.14163	0.498457	0.284064	0.776362	0.892141	SLC4A7
ENSG00000116329	105.206	3.59473	0.762684	-4.99191	5.98e-07	0.000140809	OPRD1
ENSG00000034152	42.7462	0.0474159	0.604141	-0.0783082	0.937583	0.972069	MAP2K3
ENSG00000034239	22.9022	0.686324	0.795761	-0.884654	0.376344	0.61398	CLXN
ENSG00000034510	324.106	-0.62637	0.50812	1.23045	0.218528	0.451774	TMSB10
ENSG00000034533	24.309	1.47377	0.685038	-2.17444	0.029672	0.144491	ASTE1
ENSG00000034677	189.753	-0.302187	0.500309	0.60374	0.546017	0.749972	RNF19A
ENSG00000034693	36.0639	-0.569067	0.645512	0.87789	0.380004	0.616962	PEX3
ENSG00000034713	107.548	-0.769535	0.498611	1.54114	0.123283	0.326593	GABARAPL2
ENSG00000034971	7.54104	-1.00387	0.867312	1.06838	0.285347	0.526588	MYOC
ENSG00000035115	259.19	0.865937	0.344662	-2.51238	0.0119921	0.08777	SH3YL1
ENSG00000035141	105.672	-0.577751	0.480701	1.201	0.229752	0.464425	FAM136A
ENSG00000035403	693.015	-0.144403	0.480758	0.300336	0.763921	0.885093	VCL
ENSG00000035499	5.83621	-0.329813	0.785029	0.416306	0.677186	0.834165	DEPDC1B
ENSG00000035664	157.392	-0.553813	0.636757	0.867409	0.385718	0.622347	DAPK2
ENSG00000035681	95.9128	0.179885	0.496687	-0.362534	0.716953	0.858833	NSMAF
ENSG00000035687	106.062	0.268155	0.437472	-0.612982	0.539888	0.744676	ADSS2
ENSG00000035720	4.80429	-1.09425	0.868205	1.62761	NA	NA	STAP1
ENSG00000035862	463.837	0.559004	0.339785	-1.64535	0.0998981	0.289484	TIMP2
ENSG00000035928	148.756	-0.953622	0.485252	1.96213	0.0497475	0.19267	RFC1
ENSG00000036054	89.386	0.152363	0.533222	-0.28582	0.775016	0.891525	TBC1D23
ENSG00000036257	209.238	-0.538127	0.419072	1.28395	0.199161	0.428759	CUL3
ENSG00000036448	8.67969	0.73912	0.874124	-0.645253	0.518763	0.729512	MYOM2
ENSG00000036473	0.218182	-0.208572	0.425257	0.585043	0.558519	NA	OTC
ENSG00000036530	19.0209	-0.817401	0.735203	1.10716	0.268226	0.507217	CYP46A1
ENSG00000178026	32.9623	3.57481	0.726695	-4.72589	2.29e-06	0.000350134	LRRC75B
ENSG00000036565	0.808195	0.376094	0.835061	-0.451223	0.651829	NA	SLC18A1
ENSG00000036672	24.2887	-1.13304	0.813049	1.35243	0.176239	0.399116	USP2
ENSG00000036828	5.73029	-0.369721	0.872778	0.403089	0.686883	0.840008	CASR
ENSG00000037042	30.5665	1.4029	0.5914	-2.34117	0.0192235	0.114687	TUBG2
ENSG00000037241	10.9589	-0.181877	0.796272	0.22759	0.819965	0.913779	RPL26L1
ENSG00000037280	36.1211	0.979663	0.730939	-1.37515	0.169084	0.389712	FLT4
ENSG00000037474	148.378	0.336499	0.482667	-0.697525	0.485474	0.703119	NSUN2
ENSG00000037637	120.086	0.293258	0.501838	-0.584645	0.558787	0.760512	FBXO42
ENSG00000037749	111.089	0.637873	0.575043	-1.1109	0.266612	0.505598	MFAP3
ENSG00000037757	51.1751	0.693237	0.529515	-1.31018	0.190135	0.417174	MRI1
ENSG00000037897	10.2032	0.245336	0.757557	-0.32083	0.748339	0.876718	METTL1
ENSG00000037965	4.28093	1.0204	0.871558	-1.43336	0.151755	0.36825	HOXC8
ENSG00000038002	21.6136	0.25667	0.68746	-0.374027	0.708384	0.853754	AGA
ENSG00000038210	63.9261	-0.683991	0.550966	1.23854	0.215516	0.44843	PI4K2B
ENSG00000038219	669.288	0.295362	0.402831	-0.733419	0.463303	0.686989	BOD1L1
ENSG00000038274	74.4236	-0.784313	0.503063	1.55761	0.119325	0.320241	MAT2B
ENSG00000038295	17.1195	-0.474783	0.838226	0.555341	0.578661	0.773607	TLL1
ENSG00000038358	101.721	0.828001	0.601231	-1.38135	0.167172	0.387753	EDC4
ENSG00000026559	27.3024	3.57214	0.782423	-4.52922	5.92e-06	0.000658537	KCNG1
ENSG00000185252	45.3466	3.56103	0.59265	-5.45624	4.86e-08	2.1e-05	ZNF74
ENSG00000038532	234.378	0.969469	0.499483	-1.94375	0.0519258	0.197599	CLEC16A
ENSG00000038945	69.6042	-0.108865	0.680755	0.159792	0.873045	0.93922	MSR1
ENSG00000039068	595.9	0.271774	0.578679	-0.470579	0.637941	0.811155	CDH1
ENSG00000039123	210.41	-0.42952	0.406353	1.05702	0.290502	0.531523	MTREX
ENSG00000039139	39.6064	1.87465	0.7635	-2.54668	0.0108754	0.0830711	DNAH5
ENSG00000039319	314.979	0.745921	0.394948	-1.89019	0.0587332	0.212918	ZFYVE16
ENSG00000039523	139.115	-0.271206	0.568979	0.476754	0.633537	0.808257	RIPOR1
ENSG00000039537	6.03042	-1.48436	0.872712	1.51032	0.130963	0.338058	C6
ENSG00000039560	192.489	-0.735143	0.583172	1.26443	0.206077	0.437147	RAI14
ENSG00000039600	1.60909	-1.46	0.815603	1.3411	0.179888	NA	SOX30
ENSG00000039650	75.3806	0.0186158	0.554691	-0.0336488	0.973157	0.988929	PNKP
ENSG00000039987	1.6468	-0.40391	0.870961	0.479725	0.631423	NA	BEST2
ENSG00000040199	65.2462	0.194397	0.448883	-0.432433	0.665427	0.826778	PHLPP2
ENSG00000040275	35.631	0.716358	0.66733	-1.07991	0.28018	0.520459	SPDL1
ENSG00000040341	133.876	-0.474696	0.541639	0.875251	0.381437	0.618195	STAU2
ENSG00000040487	12.2757	1.2436	0.701205	-1.24101	0.214602	0.447648	SLC66A1
ENSG00000040531	60.833	0.257291	0.547833	-0.470976	0.637658	0.811113	CTNS
ENSG00000040608	1.36018	0.735869	0.857485	-0.905166	0.365378	NA	RTN4R
ENSG00000040633	48.5199	0.451175	0.551983	-0.816927	0.41397	0.645917	PHF23
ENSG00000040731	1.54938	0.267621	0.730603	-0.401914	0.687747	NA	CDH10
ENSG00000040933	171.854	-0.744447	0.548115	1.35737	0.174662	0.396923	INPP4A
ENSG00000041353	92.9799	-1.04766	0.693182	1.49259	0.135543	0.344909	RAB27B
ENSG00000041357	86.3683	0.0322983	0.509058	-0.0634709	0.949392	0.977564	PSMA4
ENSG00000041515	25.216	1.34954	0.795408	-1.78598	0.0741032	0.242999	MYO16
ENSG00000041802	83.6137	-0.706243	0.504799	1.40188	0.160951	0.379775	LSG1
ENSG00000099889	45.3855	3.55295	0.645471	-5.23231	1.67e-07	5.64e-05	ARVCF
ENSG00000041982	375.765	1.1769	0.648291	-1.83779	0.0660928	0.227919	TNC
ENSG00000041988	12.1368	0.998927	0.789276	-1.27364	0.20279	0.433331	THAP3
ENSG00000042062	35.1689	0.340928	0.715949	-0.478767	0.632104	0.807289	RIPOR3
ENSG00000042088	52.7771	1.30352	0.636115	-2.07226	0.0382412	0.1662	TDP1
ENSG00000042286	29.2522	1.18862	0.61916	-1.90643	0.0565945	0.208282	AIFM2
ENSG00000042304	0.524225	-0.228725	0.826579	0.266491	0.789861	NA	C2orf83
ENSG00000042317	54.0887	1.05429	0.621087	-1.70975	0.0873127	0.267817	SPATA7
ENSG00000042429	177.812	0.274882	0.447574	-0.614501	0.538884	0.744103	MED17
ENSG00000042445	66.9321	0.262884	0.525369	-0.500512	0.616715	0.798316	RETSAT
ENSG00000042493	27.6249	0.907355	0.637825	-1.42802	0.153285	0.369699	CAPG
ENSG00000042753	18.3858	-0.201547	0.599348	0.335035	0.737599	0.870987	AP2S1
ENSG00000042781	13.8592	-0.862963	0.739133	1.15702	0.247266	0.483038	USH2A
ENSG00000042813	0.583907	0.12251	0.734874	-0.166467	0.867789	NA	ZPBP
ENSG00000042832	18.0529	2.13507	0.852506	-0.503426	0.614665	0.796836	TG
ENSG00000042980	132.692	-0.770658	0.612916	1.25112	0.21089	0.443517	ADAM28
ENSG00000043039	71.6507	-1.23963	0.616265	1.99594	0.0459402	0.184148	BARX2
ENSG00000043093	198.344	-0.521271	0.548728	0.948997	0.342622	0.582471	DCUN1D1
ENSG00000043143	131.674	0.175331	0.545389	-0.32176	0.747635	0.876381	JADE2
ENSG00000043355	1.60182	0.440125	0.761995	-0.720132	0.471444	NA	ZIC2
ENSG00000043462	64.0616	-0.11091	0.614177	0.180481	0.856775	0.931097	LCP2
ENSG00000043514	162.677	1.54376	0.566775	-2.73323	0.00627158	0.0604653	TRIT1
ENSG00000043591	6.67973	-2.1766	0.871625	1.97867	0.047853	0.18837	ADRB1
ENSG00000044012	0.0237166	-0.0580011	0.425257	0.136391	0.891512	NA	GUCA2B
ENSG00000148773	238.855	3.54408	0.682887	-5.35796	8.42e-08	3.24e-05	MKI67
ENSG00000044115	475.68	-0.650972	0.317037	2.05314	0.0400592	0.170312	CTNNA1
ENSG00000044446	137.598	0.271839	0.490357	-0.55521	0.578751	0.773617	PHKA2
ENSG00000044459	61.5389	-0.348527	0.544633	0.639445	0.522533	0.732614	CNTLN
ENSG00000044524	34.9261	-0.0270687	0.55885	0.0484861	0.961329	0.983544	EPHA3
ENSG00000044574	294.265	-1.15506	0.469709	2.45411	0.0141232	0.09558	HSPA5
ENSG00000046604	387.063	-0.340664	0.54801	0.620807	0.534726	0.740983	DSG2
ENSG00000046647	34.9655	1.20403	0.679971	-1.78247	0.074673	0.244055	GEMIN8
ENSG00000046651	457.036	-0.0637379	0.383693	0.166173	0.868021	0.93701	OFD1
ENSG00000137807	37.3177	3.54089	0.722819	-4.8377	1.31e-06	0.000246112	KIF23
ENSG00000046774	0	#VALUE!	NA	NA	NA	NA	MAGEC2
ENSG00000046889	84.9071	-1.31526	0.591086	2.20996	0.0271079	0.137783	PREX2
ENSG00000047056	85.4014	-0.487853	0.523428	0.935296	0.349636	0.5896	WDR37
ENSG00000047188	233.487	0.270238	0.449229	-0.601862	0.547266	0.751018	YTHDC2
ENSG00000047230	102.459	1.39473	0.491972	-2.82967	0.00465961	0.0506841	CTPS2
ENSG00000047249	64.104	0.149103	0.50375	-0.296258	0.767033	0.88684	ATP6V1H
ENSG00000047315	237.351	-0.54608	0.434362	1.2571	0.208719	0.440584	POLR2B
ENSG00000047346	276.575	-0.0932852	0.349217	0.267143	0.789359	0.899434	FAM214A
ENSG00000047365	162.025	-0.876855	0.566003	1.54499	0.122348	0.324994	ARAP2
ENSG00000047410	592.498	-0.493562	0.375848	1.31281	0.189248	0.415944	TPR
ENSG00000047457	146.145	0.432486	0.640655	-0.6782	0.497645	0.713694	CP
ENSG00000047578	146.872	-0.145382	0.554274	0.263793	0.791939	0.90066	KATNIP
ENSG00000047579	25.8026	-0.404826	0.55705	0.728888	0.46607	0.689427	DTNBP1
ENSG00000047597	6.76407	-1.38461	0.823526	1.60144	0.109279	0.305454	XK
ENSG00000047617	15.9411	0.156863	0.80489	-0.195675	0.844864	0.925481	ANO2
ENSG00000047621	64.1669	0.3548	0.571005	-0.624864	0.53206	0.739142	C12orf4
ENSG00000047634	55.908	0.975148	0.656877	-1.49697	0.134402	0.343138	SCML1
ENSG00000047644	108.886	-0.0202302	0.389111	0.0519801	0.958545	0.982342	WWC3
ENSG00000047648	24.6938	-0.376015	0.75197	0.49528	0.620403	0.800601	ARHGAP6
ENSG00000047662	2.79527	1.11152	0.87124	-1.49545	0.134797	NA	FAM184B
ENSG00000047849	685.43	0.117629	0.398815	-0.294973	0.768015	0.887234	MAP4
ENSG00000047932	136.886	0.0987764	0.361456	-0.273237	0.784671	0.897474	GOPC
ENSG00000047936	8.73031	-1.0581	0.841342	1.00445	0.315161	0.555553	ROS1
ENSG00000048028	83.1309	-0.0418002	0.581158	0.0719588	0.942635	0.974673	USP28
ENSG00000048052	88.9129	-0.869985	0.679916	1.26704	0.20514	0.435869	HDAC9
ENSG00000048140	52.8801	1.22756	0.659597	-1.87025	0.0614484	0.219294	TSPAN17
ENSG00000048162	27.5553	-0.409529	0.583413	0.70239	0.482436	0.700951	NOP16
ENSG00000048342	191.9	1.15375	0.445489	-2.59397	0.00948737	0.0765097	CC2D2A
ENSG00000048392	109.852	-0.683855	0.669291	1.01521	0.310007	0.550839	RRM2B
ENSG00000048405	113.943	-0.175697	0.454719	0.386362	0.699228	0.848157	ZNF800
ENSG00000048462	1.93826	0.027697	0.871262	-0.029589	0.976395	NA	TNFRSF17
ENSG00000048471	158.287	-0.585899	0.457674	1.28064	0.200321	0.430307	SNX29
ENSG00000048540	59.6251	0.986552	0.701615	-1.42045	0.155477	0.372745	LMO3
ENSG00000048544	38.478	-0.689134	0.522161	1.31737	0.187715	0.41384	MRPS10
ENSG00000048545	1.58403	0.0178569	0.872693	-0.0235665	0.981198	NA	GUCA1A
ENSG00000048649	418.427	-0.466948	0.368344	1.26751	0.204972	0.435834	RSF1
ENSG00000048707	878.586	-0.868812	0.36371	2.38763	0.0169575	0.106995	VPS13D
ENSG00000048740	227.381	-0.117837	0.446754	0.263716	0.791999	0.900675	CELF2
ENSG00000048828	366.007	0.168812	0.384903	-0.438665	0.660904	0.824237	FAM120A
ENSG00000048991	148.196	0.338243	0.415057	-0.815747	0.414645	0.646229	R3HDM1
ENSG00000049089	186.624	1.77916	0.69299	-2.63685	0.00836798	0.0709151	COL9A2
ENSG00000049130	88.3563	-0.927946	0.666523	1.3803	0.167494	0.38788	KITLG
ENSG00000049167	196.664	1.10139	0.405604	-2.71528	0.00662197	0.0621202	ERCC8
ENSG00000049192	33.6397	1.12493	0.807557	-1.45815	0.144798	0.358372	ADAMTS6
ENSG00000049239	339.703	-0.795066	0.330127	2.408	0.0160403	0.103702	H6PD
ENSG00000049245	100.126	-0.240558	0.440981	0.545347	0.585515	0.777991	VAMP3
ENSG00000049246	208.509	0.97502	0.550658	-1.77702	0.0755647	0.245999	PER3
ENSG00000049247	5.16724	0.914109	0.847531	-1.62293	0.104605	0.297561	UTS2
ENSG00000049249	10.2751	0.585905	0.873378	-0.733561	0.463216	0.686964	TNFRSF9
ENSG00000049283	26.7297	1.58435	0.788053	-2.18601	0.0288152	0.141958	EPN3
ENSG00000049323	210.033	-0.525644	0.545742	0.96142	0.336341	0.576294	LTBP1
ENSG00000049449	219.118	-0.28834	0.446912	0.645352	0.518699	0.729478	RCN1
ENSG00000049540	145.691	0.451693	0.661625	-0.686062	0.492674	0.709066	ELN
ENSG00000049541	19.0048	0.209035	0.637236	-0.326775	0.743838	0.874664	RFC2
ENSG00000049618	1122.49	0.397525	0.291395	-1.36436	0.172454	0.393847	ARID1B
ENSG00000049656	145.911	0.29631	0.484425	-0.612089	0.540479	0.745217	CLPTM1L
ENSG00000049759	622.922	0.0772884	0.498389	-0.155109	0.876736	0.941535	NEDD4L
ENSG00000049768	6.82572	2.00768	0.837143	-2.46881	0.0135565	0.0935068	FOXP3
ENSG00000049769	9.54654	2.07317	0.770341	-2.59562	0.00944218	0.0763166	PPP1R3F
ENSG00000049860	75.5165	-0.44324	0.483807	0.915598	0.359878	0.599688	HEXB
ENSG00000049883	126.486	-0.341414	0.636287	0.535771	0.592117	0.782229	PTCD2
ENSG00000050030	7.68297	-1.55457	0.825586	1.7772	0.0755352	0.245999	NEXMIF
ENSG00000050130	44.9452	-0.671378	0.532034	1.26175	0.207038	0.438335	JKAMP
ENSG00000050165	221.99	0.805387	0.522396	-1.54416	0.122549	0.325046	DKK3
ENSG00000050327	244.355	-0.0121175	0.59632	0.0203359	0.983775	0.993132	ARHGEF5
ENSG00000050344	148.462	0.146727	0.534607	-0.274709	0.78354	0.896782	NFE2L3
ENSG00000050393	74.8718	0.964811	0.555531	-1.74015	0.081833	0.258024	MCUR1
ENSG00000050405	419.878	0.374355	0.48176	-0.777645	0.436779	0.665138	LIMA1
ENSG00000050426	172.743	0.520977	0.417528	-1.24908	0.211636	0.444247	LETMD1
ENSG00000050438	50.1672	-0.426922	0.785281	0.537598	0.590855	0.781424	SLC4A8
ENSG00000050555	13.2509	1.19777	0.838483	-1.52193	0.128027	0.333622	LAMC3
ENSG00000050628	39.145	-0.526133	0.832528	0.615655	0.538122	0.743394	PTGER3
ENSG00000050730	1.6207	1.03503	0.867186	-0.975608	0.329259	NA	TNIP3
ENSG00000050748	88.6956	-0.548198	0.465358	1.17796	0.238813	0.474197	MAPK9
ENSG00000050767	19.0821	1.3913	0.845835	-1.81544	0.0694561	0.234095	COL23A1
ENSG00000050820	109.647	1.01364	0.6041	-1.68854	0.0913081	0.274858	BCAR1
ENSG00000051009	84.7573	1.23974	0.502194	-2.46054	0.0138728	0.0947465	FHIP1B
ENSG00000051108	228.48	-1.30199	0.470916	2.75848	0.00580711	0.0576221	HERPUD1
ENSG00000051128	41.2973	1.25297	0.642543	-1.94831	0.0513782	0.196564	HOMER3
ENSG00000051180	9.6454	-0.517644	0.745219	0.715244	0.474458	0.695295	RAD51
ENSG00000107105	61.6639	3.53258	0.78976	-4.75904	1.95e-06	0.000322423	ELAVL2
ENSG00000051382	156.732	-0.919352	0.589075	1.55314	0.12039	0.322057	PIK3CB
ENSG00000051523	48.8887	0.207816	0.627875	-0.331501	0.740266	0.87254	CYBA
ENSG00000051596	41.4795	1.13635	0.759472	-1.54437	0.122498	0.325021	THOC3
ENSG00000051620	287.138	-1.33255	0.535835	2.47981	0.0131453	0.092156	HEBP2
ENSG00000051825	117.687	-0.0940821	0.507147	0.185535	0.852809	0.929912	MPHOSPH9
ENSG00000052126	287.694	-0.0897077	0.383987	0.233716	0.815206	0.911295	PLEKHA5
ENSG00000052344	58.7553	-0.106003	0.624364	0.169519	0.865389	0.935228	PRSS8
ENSG00000052723	163.072	-0.604131	0.462077	1.30845	0.19072	0.418198	SIKE1
ENSG00000052749	71.0165	0.733655	0.483599	-1.51681	0.129316	0.335763	RRP12
ENSG00000052795	145.477	-0.513894	0.461399	1.11371	0.265405	0.504427	FNIP2
ENSG00000052802	35.3858	1.50303	0.679277	-2.21999	0.0264192	0.136025	MSMO1
ENSG00000052841	343.847	0.0675544	0.307644	-0.219594	0.826188	0.916933	TTC17
ENSG00000052850	24.8929	2.59982	0.790407	-2.49353	0.0126481	0.0903054	ALX4
ENSG00000141622	79.7822	3.5141	0.612159	-5.62536	1.85e-08	1.05e-05	RNF165
ENSG00000053254	421.294	0.697409	0.462299	-1.51029	0.130969	0.338058	FOXN3
ENSG00000053328	9.02383	0.377306	0.814593	-0.464139	0.642548	0.813731	METTL24
ENSG00000053371	19.5991	-0.784411	0.654497	1.1993	0.230411	0.465008	AKR7A2
ENSG00000053372	34.4315	0.656256	0.61553	-1.06661	0.286146	0.526908	MRTO4
ENSG00000053438	28.3121	0.68331	0.642956	-1.06787	0.285579	0.526616	NNAT
ENSG00000053501	21.5033	-0.582749	0.648923	0.902642	0.366716	0.606121	USE1
ENSG00000053524	35.317	0.0261408	0.725587	-0.0368193	0.970629	0.987912	MCF2L2
ENSG00000053702	56.248	1.60227	0.56797	-2.81116	0.00493633	0.0523207	NRIP2
ENSG00000053747	205.889	-0.858373	0.603053	1.41617	0.156727	0.374283	LAMA3
ENSG00000053770	167.877	-0.936078	0.444561	2.1039	0.0353871	0.158925	AP5M1
ENSG00000053900	116.016	0.29414	0.474829	-0.620131	0.535171	0.741352	ANAPC4
ENSG00000053918	8.94579	0.486264	0.784308	0.961026	0.336539	0.576372	KCNQ1
ENSG00000054116	59.7419	1.15376	0.481114	-2.39393	0.016669	0.105752	TRAPPC3
ENSG00000054118	384.654	-0.713719	0.253284	2.81811	0.00483066	0.0516837	THRAP3
ENSG00000054148	24.837	-0.0922143	0.645921	0.142948	0.886331	0.946191	PHPT1
ENSG00000054179	16.1493	0.349729	0.823457	-0.429226	0.667759	0.828589	ENTPD2
ENSG00000054219	150.909	0.515091	0.602112	-0.858135	0.390818	0.626558	LY75
ENSG00000054267	399.373	-0.687802	0.498332	1.37897	0.167905	0.388324	ARID4B
ENSG00000054277	8.34193	-0.22267	0.834509	0.263867	0.791883	0.90066	OPN3
ENSG00000054282	149.786	-1.01335	0.432984	2.3393	0.0193201	0.114911	SDCCAG8
ENSG00000054356	1.63356	-0.470205	0.796807	1.09819	0.272123	NA	PTPRN
ENSG00000054392	94.6032	0.592107	0.555174	-1.06873	0.28519	0.526451	HHAT
ENSG00000054523	601.719	-0.0264933	0.396539	0.0668127	0.946731	0.976364	KIF1B
ENSG00000054598	195.323	-1.37877	0.497491	2.76286	0.00572977	0.0571863	FOXC1
ENSG00000054611	84.676	0.460863	0.444952	-1.0361	0.300154	0.541186	TBC1D22A
ENSG00000054654	1518.03	-0.0259515	0.378045	0.0686466	0.945271	0.975992	SYNE2
ENSG00000054690	245.24	-1.37556	0.554688	2.4663	0.0136518	0.0939837	PLEKHH1
ENSG00000054793	363.577	-0.522055	0.358911	1.45437	0.145844	0.359776	ATP9A
ENSG00000054796	0.0215612	-0.0650937	0.425257	0.153069	0.878344	NA	SPO11
ENSG00000054803	1.47594	0.461083	0.858469	-0.616776	0.537382	NA	CBLN4
ENSG00000054938	1.80811	-1.28531	0.858829	1.3134	0.189049	NA	CHRDL2
ENSG00000054965	314.853	1.19955	0.42637	-2.81554	0.0048696	0.0517662	FAM168A
ENSG00000054967	37.9464	0.361931	0.670188	-0.543137	0.587035	0.779002	RELT
ENSG00000054983	57.7813	0.500261	0.55709	-0.910333	0.362647	0.602399	GALC
ENSG00000055044	92.2361	-1.0572	0.491658	2.14679	0.0318098	0.149587	NOP58
ENSG00000055070	133.26	0.128613	0.471662	-0.272871	0.784953	0.897543	SZRD1
ENSG00000055118	8.05826	0.444279	0.871199	-0.540252	0.589023	0.780155	KCNH2
ENSG00000055130	108.588	-0.465764	0.488524	0.952589	0.340799	0.580057	CUL1
ENSG00000055147	56.065	-0.776085	0.587497	1.31706	0.187818	0.413984	FAM114A2
ENSG00000055163	86.4243	0.763096	0.657919	-1.17468	0.240124	0.475396	CYFIP2
ENSG00000279744	67.7253	3.51342	0.611913	-5.44968	5.05e-08	2.13e-05	NA
ENSG00000055211	70.601	-0.649121	0.458208	1.41532	0.156974	0.374564	GINM1
ENSG00000055332	450.868	-0.254353	0.510627	0.497781	0.618638	0.799757	EIF2AK2
ENSG00000055483	270.373	-0.208089	0.493613	0.421387	0.673473	0.832077	USP36
ENSG00000055609	2232.67	-0.46172	0.361575	1.27668	0.201714	0.431963	KMT2C
ENSG00000055732	30.0692	0.377808	0.721878	-0.52741	0.597909	0.786265	MCOLN3
ENSG00000055813	4.53436	-0.822828	0.866786	0.887806	0.374645	0.612977	CCDC85A
ENSG00000055917	498.659	0.147537	0.378195	-0.39024	0.696359	0.846536	PUM2
ENSG00000055950	47.3303	-0.203973	0.555458	0.367417	0.713308	0.85655	MRPL43
ENSG00000055955	18.9996	-0.0610191	0.760726	0.0811281	0.93534	0.97075	ITIH4
ENSG00000055957	1.4601	0.380553	0.738442	-0.627262	0.530488	NA	ITIH1
ENSG00000056050	10.7085	0.283017	0.762431	-0.370784	0.710798	0.85518	HPF1
ENSG00000056097	350.797	0.352554	0.387615	-0.909786	0.362936	0.6026	ZFR
ENSG00000056277	37.0957	1.18217	0.558934	-2.11079	0.0347904	0.157426	ZNF280C
ENSG00000056291	0.548252	0.191307	0.793936	-0.240612	0.809856	NA	NPFFR2
ENSG00000056487	12.6635	1.65147	0.869277	-2.45998	0.0138945	0.0947465	PHF21B
ENSG00000056558	63.4735	0.649189	0.501667	-1.29152	0.196523	0.42564	TRAF1
ENSG00000056586	322.926	0.763627	0.460634	-1.65999	0.0969157	0.28502	RC3H2
ENSG00000164061	36.5544	3.51074	0.737465	-4.22054	2.44e-05	0.00178021	BSN
ENSG00000203499	65.6932	3.49473	0.693943	-4.91814	8.74e-07	0.000186398	IQANK1
ENSG00000056998	20.2926	0.347481	0.699518	-0.498012	0.618476	0.799647	GYG2
ENSG00000057019	222.563	0.579936	0.478216	-1.21407	0.224719	0.458645	DCBLD2
ENSG00000057149	9.82389	0.712365	0.815661	-1.7607	0.0782886	0.252011	SERPINB3
ENSG00000164199	286.791	3.49034	0.683908	-5.27318	1.34e-07	4.59e-05	ADGRV1
ENSG00000262966	76.5011	3.48923	0.673541	-5.00329	5.64e-07	0.000138008	LOC101928266
ENSG00000057468	2.79316	-0.484864	0.874306	0.52453	0.59991	NA	MSH4
ENSG00000057593	1.8987	0.40189	0.863513	-0.487366	0.625999	NA	F7
ENSG00000057608	477.848	-0.0930487	0.464012	0.200507	0.841084	0.923829	GDI2
ENSG00000057657	90.8048	-0.790169	0.664218	1.18079	0.237687	0.473518	PRDM1
ENSG00000057663	65.3636	-0.494367	0.565302	0.87901	0.379396	0.61647	ATG5
ENSG00000057704	39.2303	0.186931	0.682335	-0.274427	0.783757	0.896887	TMCC3
ENSG00000057757	43.1746	0.655064	0.481328	-1.35514	0.175373	0.397825	PITHD1
ENSG00000110080	228.341	3.45854	0.585644	-5.86358	4.53e-09	2.98e-06	ST3GAL4
ENSG00000058056	231.636	-0.607017	0.70662	0.857306	0.391276	0.626949	USP13
ENSG00000058063	361.089	-0.776134	0.380016	2.0423	0.0411215	0.172525	ATP11B
ENSG00000058085	101.973	0.694703	0.638074	-1.0958	0.273166	0.512242	LAMC2
ENSG00000058091	136.702	-1.13359	0.615673	1.82848	0.0674783	0.230687	CDK14
ENSG00000058262	452.194	-0.313088	0.305031	1.02641	0.304696	0.545699	SEC61A1
ENSG00000058272	517.121	-0.638075	0.330052	1.93297	0.0532399	0.200948	PPP1R12A
ENSG00000058335	21.9057	-0.0785797	0.820955	0.0958464	0.923643	0.9652	RASGRF1
ENSG00000058404	14.854	0.200127	0.868357	-0.23854	0.811462	0.909858	CAMK2B
ENSG00000058453	87.1785	1.40162	0.543271	-2.59152	0.00955517	0.0767691	CROCC
ENSG00000058600	181.386	1.37296	0.545273	-2.52919	0.0114326	0.0851261	POLR3E
ENSG00000058668	518.343	0.181641	0.322783	-0.563331	0.57321	0.770036	ATP2B4
ENSG00000058673	438.048	-0.0177416	0.532258	0.0333365	0.973406	0.988929	ZC3H11A
ENSG00000058729	41.8301	-1.49663	0.663451	2.23268	0.0255697	0.133726	RIOK2
ENSG00000058799	18.2026	0.237653	0.641473	-0.369183	0.711992	0.85609	YIPF1
ENSG00000058804	58.0348	-0.156366	0.587194	0.266115	0.790151	0.899808	NDC1
ENSG00000058866	41.4455	-1.25656	0.859289	1.35231	0.176276	0.399158	DGKG
ENSG00000059122	77.181	0.490394	0.603838	-0.814777	0.4152	0.646767	FLYWCH1
ENSG00000059145	67.9058	2.0195	0.633426	-2.73218	0.0062917	0.0604982	UNKL
ENSG00000059377	21.9236	-0.0783213	0.745181	0.10473	0.91659	0.961712	TBXAS1
ENSG00000059378	69.0911	0.96173	0.55245	-1.74911	0.0802712	0.255348	PARP12
ENSG00000059573	125.362	-1.5214	0.559193	2.70526	0.00682516	0.0632553	ALDH18A1
ENSG00000059588	409.326	0.18264	0.468749	-0.390972	0.695818	0.846182	TARBP1
ENSG00000059691	47.7577	-0.954502	0.600903	1.59397	0.110942	0.307946	GATB
ENSG00000059728	96.2086	0.450545	0.589683	-0.76731	0.442897	0.670523	MXD1
ENSG00000059758	133.949	0.213787	0.439518	-0.486744	0.62644	0.803993	CDK17
ENSG00000059769	24.168	-0.937908	0.64174	1.4532	0.146169	0.360288	DNAJC25
ENSG00000059804	265.612	0.426551	0.612584	-0.698621	0.484789	0.702693	SLC2A3
ENSG00000059915	8.34253	0.921954	0.784324	-1.17367	0.240529	0.475604	PSD
ENSG00000060069	35.6863	-0.0642951	0.487918	0.13172	0.895205	0.950428	CTDP1
ENSG00000060138	651.167	-0.05238	0.401988	0.130304	0.896326	0.951119	YBX3
ENSG00000060140	8.1539	0.17195	0.858205	0.272237	0.78544	0.897583	STYK1
ENSG00000060237	1125.61	0.480175	0.330178	-1.45448	0.145814	0.359776	WNK1
ENSG00000060303	0.0183859	-0.0650937	0.425257	0.153069	0.878344	NA	RPS17P5
ENSG00000060339	258.002	0.246059	0.388623	-0.633109	0.526662	0.735389	CCAR1
ENSG00000060491	70.1072	0.0904174	0.456252	-0.198476	0.842672	0.924914	OGFR
ENSG00000060558	11.6579	0.401106	0.802365	-0.509591	0.610338	0.79341	GNA15
ENSG00000060566	0.774411	-0.0745133	0.670581	0.103588	0.917496	NA	CREB3L3
ENSG00000060642	55.0242	1.27322	0.659028	-1.9533	0.050784	0.195061	PIGV
ENSG00000143631	119.26	3.42155	0.785914	-4.0153	5.94e-05	0.00331424	FLG
ENSG00000060688	43.9016	0.21043	0.525985	-0.399026	0.689874	0.842048	SNRNP40
ENSG00000060709	7.08061	-0.03345	0.87239	0.0390103	0.968882	0.987351	RIMBP2
ENSG00000279459	81.64	3.41736	0.766375	-4.62527	3.74e-06	0.000483338	NA
ENSG00000060749	528.065	-0.174886	0.381435	0.458471	0.646614	0.816193	QSER1
ENSG00000060762	32.8413	-1.20041	0.47158	2.54529	0.0109187	0.0831655	MPC1
ENSG00000060971	82.5472	0.908341	0.529252	-1.72987	0.0836532	0.261464	ACAA1
ENSG00000060982	81.4368	-1.15046	0.772941	1.45033	0.146967	0.361258	BCAT1
ENSG00000061273	254.69	0.97273	0.462764	-2.10162	0.0355866	0.159522	HDAC7
ENSG00000061337	27.4918	0.935314	0.792189	-1.20142	0.22959	0.464273	LZTS1
ENSG00000161996	70.3836	3.4129	0.565541	-5.88729	3.93e-09	2.73e-06	WDR90
ENSG00000061492	0.501098	0.046585	0.525186	-0.0894155	0.928752	NA	WNT8A
ENSG00000061656	7.89761	0.85195	0.864313	-1.0683	0.285385	0.526588	SPAG4
ENSG00000061676	485.421	0.517843	0.444946	-1.16531	0.243892	0.479256	NCKAP1
ENSG00000061794	34.7509	-0.370089	0.623987	0.591386	0.554262	0.756715	MRPS35
ENSG00000061918	32.192	-0.141837	0.678019	0.209388	0.834145	0.921022	GUCY1B1
ENSG00000061936	254.711	-0.014505	0.350719	0.0413286	0.967034	0.986257	SFSWAP
ENSG00000061938	274.495	1.19967	0.511227	-2.35361	0.0185921	0.112566	TNK2
ENSG00000061987	482.017	-0.671034	0.401103	1.67349	0.0942305	0.280182	MON2
ENSG00000062038	91.9864	1.09072	0.684956	-1.61453	0.106413	0.300315	CDH3
ENSG00000062096	0.271296	-0.0626959	0.647209	0.0969834	0.92274	NA	ARSF
ENSG00000062194	263.209	-0.543695	0.360748	1.50694	0.131825	0.339526	GPBP1
ENSG00000062282	51.2546	1.65776	0.813486	-2.26943	0.0232423	0.127081	DGAT2
ENSG00000062370	34.2858	0.158016	0.569254	-0.278622	0.780535	0.894721	ZNF112
ENSG00000062485	264.577	-0.786423	0.36202	2.17287	0.0297898	0.144868	CS
ENSG00000062524	3.69006	-0.578334	0.871656	0.634927	0.525476	NA	LTK
ENSG00000062582	11.9646	-0.416992	0.766972	0.546803	0.584514	0.777524	MRPS24
ENSG00000172780	32.4116	3.39493	0.80624	-4.56258	5.05e-06	0.000601531	RAB43
ENSG00000062650	312.913	-0.308437	0.438784	0.702776	0.482195	0.700725	WAPL
ENSG00000062716	1330.7	0.36504	0.376546	-0.969726	0.332183	0.57162	VMP1
ENSG00000062725	197.929	0.70318	0.487484	-1.44417	0.148691	0.363716	APPBP2
ENSG00000062822	27.6613	1.45011	0.731025	-2.08418	0.0371435	0.163394	POLD1
ENSG00000063015	11.891	1.07578	0.82486	-1.36709	0.171598	0.392859	SEZ6
ENSG00000274333	226.747	3.39433	0.588272	-5.81141	6.19e-09	3.81e-06	LOC102724219
ENSG00000063127	29.8189	2.0017	0.777039	-2.25368	0.0242166	0.129741	SLC6A16
ENSG00000063169	50.5471	1.18918	0.53808	-2.20777	0.0272602	0.138063	BICRA
ENSG00000267532	53.7848	3.38277	0.754554	-4.52295	6.1e-06	0.000670462	MIR497HG
ENSG00000063177	257.226	0.344127	0.360164	-0.955577	0.339286	0.578763	RPL18
ENSG00000063180	29.1729	1.07045	0.700656	-1.53009	0.125994	0.330641	CA11
ENSG00000063241	20.8591	1.32472	0.619317	-2.11284	0.0346145	0.156861	ISOC2
ENSG00000268460	63.6933	3.37949	0.796228	-4.80963	1.51e-06	0.000267069	LOC93429
ENSG00000063245	227.607	1.06224	0.554085	-1.92602	0.0541016	0.202533	EPN1
ENSG00000063322	80.7556	0.566418	0.468619	-1.20682	0.227502	0.461906	MED29
ENSG00000063438	13.3773	1.08999	0.864525	-1.41427	0.157282	0.374819	AHRR
ENSG00000063515	1.05115	0.337417	0.676445	-0.413976	0.678892	NA	GSC2
ENSG00000063587	77.6074	-0.394642	0.385399	1.02529	0.305229	0.546121	ZNF275
ENSG00000063601	150.459	0.511456	0.450085	-1.13729	0.255418	0.493121	MTMR1
ENSG00000063660	119.153	1.22599	0.684894	-1.82198	0.0684582	0.232232	GPC1
ENSG00000063761	28.3147	1.47157	0.66492	-2.21305	0.0268943	0.137359	ADCK1
ENSG00000063854	33.2682	0.486685	0.588567	-0.826664	0.408427	0.641226	HAGH
ENSG00000063978	119.746	-0.470322	0.507205	0.926344	0.354267	0.59439	RNF4
ENSG00000064012	99.5151	0.515236	0.667788	-0.775729	0.437909	0.666201	CASP8
ENSG00000172000	34.8056	3.37616	0.767074	-4.4707	7.8e-06	0.000796175	ZNF556
ENSG00000064102	45.5802	-0.475806	0.658994	0.719299	0.471957	0.693564	INTS13
ENSG00000064115	120.271	0.319096	0.602802	-0.529881	0.596194	0.78501	TM7SF3
ENSG00000131747	107.521	3.36948	0.740138	-4.78162	1.74e-06	0.000297369	TOP2A
ENSG00000064199	17.1361	1.36026	0.780709	-1.81015	0.0702724	0.23539	SPA17
ENSG00000064201	7.14137	1.07943	0.860773	-1.35304	0.176044	0.398834	TSPAN32
ENSG00000064205	20.9378	0.145445	0.80288	-0.181524	0.855956	0.93108	CCN5
ENSG00000064218	2.17776	0.866228	0.857217	-1.19137	0.233507	NA	DMRT3
ENSG00000064225	88.0095	-0.743158	0.636771	1.16029	0.245931	0.481378	ST3GAL6
ENSG00000064270	65.0668	0.837055	0.695023	-1.2206	0.222239	0.455947	ATP2C2
ENSG00000064300	35.7949	0.641437	0.699971	-0.922732	0.356147	0.595596	NGFR
ENSG00000064309	96.1882	0.278998	0.52552	-0.533111	0.593957	0.783622	CDON
ENSG00000064313	226.901	0.266327	0.462401	-0.576136	0.564523	0.764476	TAF2
ENSG00000064393	623.604	-0.282056	0.289871	0.972991	0.330558	0.569607	HIPK2
ENSG00000064419	115.454	-0.0434769	0.315628	0.137757	0.890433	0.947827	TNPO3
ENSG00000064489	2.32026	1.08883	0.866758	-1.28395	0.199158	NA	NA
ENSG00000064490	18.2433	0.450872	0.654727	-0.686597	0.492337	0.708804	RFXANK
ENSG00000064545	19.3471	0.186431	0.737257	-0.253271	0.800059	0.904657	TMEM161A
ENSG00000137834	74.608	3.3641	0.664006	-4.54513	5.49e-06	0.000632631	SMAD6
ENSG00000064601	208.984	0.461443	0.52053	-0.884827	0.37625	0.61398	CTSA
ENSG00000064607	777.851	0.956121	0.420679	-2.27439	0.0229423	0.126303	SUGP2
ENSG00000064651	694.229	-0.994544	0.553187	1.7906	0.0733572	0.241712	SLC12A2
ENSG00000064652	25.2861	0.212892	0.624759	-0.340304	0.733627	0.868268	SNX24
ENSG00000064655	73.8528	-0.500733	0.614588	0.815493	0.41479	0.646409	EYA2
ENSG00000064666	283.805	0.773878	0.390406	-1.98317	0.0473487	0.187377	CNN2
ENSG00000064687	70.6085	1.05347	0.718207	-1.50481	0.132374	0.34034	ABCA7
ENSG00000064692	17.7327	0.84341	0.777792	-1.09836	0.272049	0.511261	SNCAIP
ENSG00000064703	60.0646	0.133827	0.579265	-0.23147	0.81695	0.911841	DDX20
ENSG00000064726	115.318	-0.455717	0.520628	0.874546	0.381821	0.618375	BTBD1
ENSG00000064763	128.061	0.838169	0.53682	-1.56416	0.11778	0.317985	FAR2
ENSG00000064787	23.4478	0.67942	0.844451	-0.844828	0.398207	0.632806	BCAS1
ENSG00000064835	0.589784	0.103527	0.689399	-0.1496	0.88108	NA	POU1F1
ENSG00000183856	39.1251	3.35473	0.777274	-4.23988	2.24e-05	0.00167329	IQGAP3
ENSG00000064932	144.426	0.660737	0.571975	-1.16057	0.245817	0.481286	SBNO2
ENSG00000064933	100.556	-0.791035	0.571529	1.38033	0.167485	0.38788	PMS1
ENSG00000064961	85.1094	1.31386	0.488779	-2.69031	0.00713857	0.0650111	HMG20B
ENSG00000064989	67.3995	-0.860358	0.677495	1.25839	0.208252	0.440029	CALCRL
ENSG00000064995	162.076	0.295864	0.397404	-0.744511	0.456568	0.681637	TAF11
ENSG00000064999	157.414	-0.21885	0.384572	0.569403	0.569083	0.767324	ANKS1A
ENSG00000065000	263.407	-0.133361	0.48182	0.277287	0.781559	0.895419	AP3D1
ENSG00000204832	79.4336	3.34982	0.694661	-4.77034	1.84e-06	0.000309606	ST8SIA6-AS1
ENSG00000065054	63.3967	-0.17725	0.603051	0.293643	0.769031	0.887835	SLC9A3R2
ENSG00000065057	7.75679	-0.523725	0.821228	0.623464	0.532979	0.739751	NTHL1
ENSG00000065060	148.096	0.343286	0.322531	-1.06355	0.287533	0.528558	UHRF1BP1
ENSG00000065135	149.799	-0.298638	0.379562	0.786719	0.431447	0.661047	GNAI3
ENSG00000065150	282.202	-0.493172	0.473531	1.04061	0.298055	0.539252	IPO5
ENSG00000065154	108.585	-0.348652	0.391362	0.890613	0.373137	0.61162	OAT
ENSG00000065183	135.444	0.127261	0.625764	-0.20578	0.836962	0.922211	WDR3
ENSG00000065243	252.374	0.410773	0.447857	-0.91775	0.35875	0.598503	PKN2
ENSG00000065268	9.90322	0.922888	0.75175	-1.24281	0.213939	0.446789	WDR18
ENSG00000065308	147.866	1.18181	0.416943	-2.83041	0.00464885	0.05061	TRAM2
ENSG00000065320	130.835	0.568906	0.58537	-0.978111	0.328019	0.567434	NTN1
ENSG00000065325	1.74869	0.0434264	0.740019	-0.0543267	0.956675	NA	GLP2R
ENSG00000260455	209.457	3.3276	0.614743	-5.41912	5.99e-08	2.39e-05	NA
ENSG00000065357	336.59	-1.57705	0.709371	2.17572	0.0295761	0.144187	DGKA
ENSG00000065361	476.795	-1.21992	0.560209	2.1678	0.0301736	0.145683	ERBB3
ENSG00000065371	11.6197	-0.310927	0.841865	0.365212	0.714953	0.857411	ROPN1
ENSG00000065413	325.313	0.4855	0.709099	-0.690463	0.489903	0.706967	ANKRD44
ENSG00000065427	103.708	-0.0931517	0.393719	0.236804	0.812809	0.910596	KARS1
ENSG00000065457	122.496	-0.538137	0.629901	0.858117	0.390828	0.626558	ADAT1
ENSG00000065485	27.6766	-1.44871	0.661904	2.19895	0.0278811	0.139731	PDIA5
ENSG00000065491	44.4793	-0.454975	0.419594	1.08464	0.27808	0.518032	TBC1D22B
ENSG00000065518	58.2565	-0.583243	0.583875	0.998033	0.318263	0.558464	NDUFB4
ENSG00000065526	763.512	-0.21584	0.385578	0.559695	0.575687	0.771786	SPEN
ENSG00000065534	760.79	-0.485455	0.526364	0.920882	0.357112	0.596876	MYLK
ENSG00000065548	135.459	-0.602577	0.381425	1.58088	0.113905	0.31272	ZC3H15
ENSG00000065559	101.837	0.513762	0.584351	-0.880974	0.378332	0.615639	MAP2K4
ENSG00000065600	21.0382	0.523397	0.734397	-0.74929	0.453683	0.67983	PACC1
ENSG00000065609	1.55044	-2.56056	0.867446	2.33156	0.019724	NA	SNAP91
ENSG00000065613	439.741	0.0148961	0.470371	-0.03167	0.974735	0.989056	SLK
ENSG00000065615	75.5875	-0.0693557	0.663131	0.105054	0.916333	0.961677	CYB5R4
ENSG00000065618	408.212	0.798279	0.693559	-1.16189	0.245279	0.48076	COL17A1
ENSG00000065621	137.651	0.926914	0.5381	-1.72731	0.0841123	0.262222	GSTO2
ENSG00000065665	43.128	-0.0137787	0.644481	0.0214723	0.982869	0.992794	SEC61A2
ENSG00000065675	13.1009	-0.245505	0.759836	0.319872	0.749065	0.877038	PRKCQ
ENSG00000065717	90.1306	-0.316863	0.559375	0.566204	0.571255	0.768759	TLE2
ENSG00000065802	136.796	-0.319797	0.577892	0.554054	0.579542	0.774208	ASB1
ENSG00000227733	141.699	3.32749	0.628359	-5.33082	9.78e-08	3.57e-05	LOC101927468
ENSG00000065833	22.3725	0.275745	0.790258	-0.35183	0.724966	0.862784	ME1
ENSG00000065882	180.067	1.26068	0.447067	-2.82252	0.00476481	0.0513145	TBC1D1
ENSG00000065883	627.497	0.327804	0.271878	-1.20571	0.227929	0.462468	CDK13
ENSG00000065911	224.532	0.536864	0.520034	-1.03368	0.301287	0.542186	MTHFD2
ENSG00000065923	134.932	-0.86296	0.502333	1.7151	0.0863264	0.266194	SLC9A7
ENSG00000065970	122.4	0.427849	0.50594	-0.846315	0.397377	0.632025	FOXJ2
ENSG00000065978	429.596	-0.328424	0.321693	1.02084	0.307329	0.548161	YBX1
ENSG00000065989	24.0936	0.493022	0.687445	-0.721781	0.470429	0.692594	PDE4A
ENSG00000066027	65.0286	-0.613035	0.584981	1.04596	0.295582	0.537118	PPP2R5A
ENSG00000066032	1.70079	0.154407	0.754308	-0.233836	0.815112	NA	CTNNA2
ENSG00000066044	155.267	0.545108	0.412982	-1.32154	0.186322	0.412161	ELAVL1
ENSG00000066056	29.1323	0.279645	0.757207	-0.372358	0.709627	0.854439	TIE1
ENSG00000066084	270.14	0.942322	0.390262	-2.41522	0.0157259	0.102495	DIP2B
ENSG00000066117	124.258	0.147829	0.425426	-0.347386	0.728301	0.864843	SMARCD1
ENSG00000066135	139.91	0.622751	0.501241	-1.24849	0.211853	0.444456	KDM4A
ENSG00000066136	87.7621	0.885657	0.47265	-1.87584	0.0606778	0.217624	NFYC
ENSG00000066185	2.39267	0.80919	0.871146	-1.02936	0.30331	NA	ZMYND12
ENSG00000066230	20.6029	0.366293	0.741795	-0.494533	0.62093	0.800897	SLC9A3
ENSG00000272168	566.197	3.32326	0.556148	-6.02911	1.65e-09	1.27e-06	NA
ENSG00000066279	71.2841	1.75756	0.625474	-2.80867	0.00497474	0.05253	ASPM
ENSG00000066294	98.3239	-0.475325	0.71103	0.664014	0.506681	0.72061	CD84
ENSG00000066322	38.0532	1.43218	0.58882	-2.42799	0.0151828	0.100417	ELOVL1
ENSG00000066336	20.2306	0.767796	0.732096	-1.04238	0.297237	0.538336	SPI1
ENSG00000174827	93.8927	3.32197	0.754365	-4.67772	2.9e-06	0.000408534	PDZK1
ENSG00000066382	195.994	0.925601	0.666426	-1.40441	0.160196	0.378747	MPPED2
ENSG00000066405	15.3971	2.40819	0.788482	-2.50115	0.0123791	0.089272	CLDN18
ENSG00000066422	108.802	0.388818	0.404025	-0.962575	0.335761	0.575728	ZBTB11
ENSG00000066427	204.92	0.351239	0.411466	-0.85302	0.393648	0.628559	ATXN3
ENSG00000066455	88.5222	-0.857175	0.514329	1.6664	0.0956342	0.282756	GOLGA5
ENSG00000066468	1200.38	1.53496	0.592261	-2.61865	0.00882796	0.0730791	FGFR2
ENSG00000066557	34.5815	0.153219	0.6007	-0.254342	0.799232	0.904129	LRRC40
ENSG00000066583	37.1947	-1.17241	0.626273	1.8563	0.0634105	0.223246	ISOC1
ENSG00000066629	46.0978	0.251128	0.747828	-0.337936	0.735411	0.869357	EML1
ENSG00000066651	78.1204	0.0573895	0.573251	-0.100244	0.920151	0.963618	TRMT11
ENSG00000066654	260.131	-0.750153	0.401113	1.87414	0.0609111	0.218243	THUMPD1
ENSG00000066697	33.2384	0.00855694	0.635746	-0.0135923	0.989155	0.995545	MSANTD3
ENSG00000066735	4.70832	-0.1645	0.85672	0.192222	0.847568	0.927418	KIF26A
ENSG00000066739	307.716	-0.387794	0.551126	0.704873	0.48089	0.699798	ATG2B
ENSG00000066777	455.224	-0.550207	0.368723	1.49193	0.135718	0.34511	ARFGEF1
ENSG00000066813	0.747669	-0.0667277	0.85717	0.0728533	0.941923	NA	ACSM2B
ENSG00000066827	65.505	-0.851634	0.666758	1.27963	0.200674	0.430732	ZFAT
ENSG00000066855	64.3581	-1.00552	0.520634	1.92827	0.0538213	0.202151	MTFR1
ENSG00000066923	154.705	0.14528	0.480678	-0.302843	0.762009	0.884019	STAG3
ENSG00000066926	69.3379	-0.0854666	0.627952	0.135992	0.891827	0.948287	FECH
ENSG00000066933	531.18	0.143976	0.445425	-0.323362	0.746421	0.875878	MYO9A
ENSG00000067048	140.403	-0.483017	0.874502	0.516833	0.605273	0.790192	DDX3Y
ENSG00000067057	87.6825	-0.850845	0.58756	1.45624	0.145325	0.359155	PFKP
ENSG00000067064	52.1212	-0.411486	0.609816	0.67294	0.500985	0.716434	IDI1
ENSG00000067066	244.17	-0.985548	0.477752	2.05913	0.0394819	0.169136	SP100
ENSG00000067082	1043.63	0.233082	0.490486	-0.475506	0.634426	0.809016	KLF6
ENSG00000067113	30.3703	-0.653968	0.626198	1.03941	0.298612	0.539659	PLPP1
ENSG00000067141	254.863	0.411986	0.481246	-0.857493	0.391173	0.626889	NEO1
ENSG00000067167	188.405	-1.15917	0.449884	2.57269	0.0100912	0.0795624	TRAM1
ENSG00000067177	60.7767	0.615056	0.411999	-1.4923	0.13562	0.345064	PHKA1
ENSG00000067182	105.415	-0.122914	0.44686	0.274857	0.783426	0.896782	TNFRSF1A
ENSG00000067191	61.6148	0.752778	0.703761	-1.08546	0.277719	0.517449	CACNB1
ENSG00000067208	144.469	-1.54854	0.557803	2.76078	0.00576636	0.057445	EVI5
ENSG00000067221	24.1864	0.130641	0.731731	-0.179403	0.857621	0.931547	STOML1
ENSG00000067225	367.722	-0.640457	0.395166	1.62007	0.105217	0.298676	PKM
ENSG00000067248	99.2371	-1.43216	0.52362	2.72528	0.00642474	0.0612522	DHX29
ENSG00000067334	127.415	-0.982427	0.570979	1.7136	0.0866014	0.266556	DNTTIP2
ENSG00000167244	3030.91	3.31264	0.742049	-5.06507	4.08e-07	0.000104726	IGF2
ENSG00000067369	525.72	0.0350181	0.361246	-0.0969459	0.922769	0.964626	TP53BP1
ENSG00000067445	84.2674	0.832762	0.558144	-1.49294	0.135452	0.344743	TRO
ENSG00000067533	93.7199	-0.552772	0.478314	1.15681	0.247348	0.483038	RRP15
ENSG00000067560	304.399	-0.252408	0.339907	0.742554	0.457752	0.682604	RHOA
ENSG00000067596	144.359	-0.700283	0.583139	1.85415	0.0637179	0.223875	DHX8
ENSG00000067601	120.684	1.00727	0.435604	-2.30952	0.0209149	0.12013	PMS2P4
ENSG00000067606	34.2081	0.422373	0.60334	-0.703077	0.482008	0.70063	PRKCZ
ENSG00000067646	46.5132	-0.343355	0.874553	0.374577	0.707975	0.853453	ZFY
ENSG00000067704	113.786	-1.26491	0.502436	2.52251	0.0116521	0.0861895	IARS2
ENSG00000067715	14.859	-0.0937672	0.85868	0.111021	0.9116	0.95956	SYT1
ENSG00000067798	120.351	0.129209	0.592086	-0.219676	0.826123	0.916931	NAV3
ENSG00000067829	27.5511	0.454381	0.607431	-0.747847	0.454552	0.680376	IDH3G
ENSG00000067836	36.8244	-0.236454	0.680301	0.35111	0.725506	0.86314	ROGDI
ENSG00000067840	23.2708	-0.0938029	0.775562	0.121519	0.90328	0.954579	PDZD4
ENSG00000067842	1.45896	-0.525665	0.862009	1.10878	NA	NA	ATP2B3
ENSG00000067900	416.987	-0.553869	0.429764	1.28802	0.197737	0.427195	ROCK1
ENSG00000067955	120.778	-1.31814	0.498057	2.64934	0.00806497	0.0693748	CBFB
ENSG00000263724	33.5208	3.30747	0.775738	-4.13715	3.52e-05	0.00234702	DLGAP1-AS3
ENSG00000068001	37.5256	0.446702	0.653544	-0.684359	0.493748	0.709949	HYAL2
ENSG00000068024	119.808	0.934772	0.534323	-1.75431	0.0793771	0.254035	HDAC4
ENSG00000068028	38.7927	-0.0817301	0.478661	0.170561	0.864569	0.934665	RASSF1
ENSG00000068078	18.1811	1.27142	0.833152	-1.16498	0.244028	0.479336	FGFR3
ENSG00000068079	8.64659	-0.233563	0.772396	0.299471	0.76458	0.885361	IFI35
ENSG00000068097	47.217	1.48175	0.674925	-2.22043	0.0263895	0.136006	HEATR6
ENSG00000068120	47.5941	-0.0980075	0.522616	0.187527	0.851248	0.929073	COASY
ENSG00000142632	79.6087	3.27868	0.629922	-5.12963	2.9e-07	8.16e-05	ARHGEF19
ENSG00000068305	288.916	-0.608986	0.453026	1.34356	0.179091	0.40286	MEF2A
ENSG00000068308	87.7242	0.155254	0.427468	-0.363673	0.716102	0.858447	OTUD5
ENSG00000068323	100.057	-0.043029	0.534085	0.0812169	0.935269	0.970723	TFE3
ENSG00000068354	36.3328	1.35374	0.546985	-2.45153	0.014225	0.0959674	TBC1D25
ENSG00000068366	211.975	0.115704	0.496584	-0.233093	0.815689	0.911406	ACSL4
ENSG00000068383	47.4921	1.18133	0.72321	-1.17596	0.239611	0.475017	INPP5A
ENSG00000068394	12.4739	0.435847	0.688647	-0.636794	0.524259	0.733554	GPKOW
ENSG00000068400	114.868	-0.339105	0.46614	0.729379	0.46577	0.689219	GRIPAP1
ENSG00000068438	34.2066	1.14341	0.619793	-1.83359	0.0667152	0.22906	FTSJ1
ENSG00000068489	37.2673	2.04238	0.776664	-2.71593	0.00660905	0.0620531	PRR11
ENSG00000068615	19.779	0.231285	0.813863	-0.287765	0.773527	0.890603	REEP1
ENSG00000068650	178.816	-0.091129	0.522607	0.174339	0.861599	0.933421	ATP11A
ENSG00000068654	283.358	0.375565	0.417653	-0.900272	0.367975	0.607296	POLR1A
ENSG00000068697	122.207	-0.322591	0.417852	0.771817	0.440223	0.668073	LAPTM4A
ENSG00000068724	149.397	-0.0887815	0.45579	0.19473	0.845604	0.926056	TTC7A
ENSG00000134258	242.981	3.26498	0.707717	-4.86318	1.16e-06	0.000224249	VTCN1
ENSG00000068781	4.65217	-0.424212	0.874554	0.995436	0.319524	0.55957	STON1-GTF2A1L
ENSG00000068784	52.7428	-0.523527	0.578799	0.903162	0.36644	0.605739	SRBD1
ENSG00000068796	243.854	-0.281523	0.490213	0.574517	0.565618	0.764948	KIF2A
ENSG00000068831	19.3568	-0.027179	0.827618	0.0328237	0.973815	0.988929	RASGRP2
ENSG00000068878	375.516	-0.174598	0.337193	0.517786	0.604608	0.790192	PSME4
ENSG00000068885	119.067	-0.0844152	0.572513	0.14822	0.882169	0.94464	IFT80
ENSG00000068903	69.78	0.27008	0.483629	-0.558663	0.576391	0.772201	SIRT2
ENSG00000068912	156.745	-0.224938	0.321574	0.699366	0.484323	0.70216	ERLEC1
ENSG00000068971	29.1836	1.12415	0.758282	-1.5244	0.127409	0.33236	PPP2R5B
ENSG00000068976	34.9389	1.70281	0.831021	-1.98571	0.0470656	0.186668	PYGM
ENSG00000068985	0	#VALUE!	NA	NA	NA	NA	PAGE1
ENSG00000069011	27.6503	0.435234	0.758804	-0.579601	0.562184	0.762935	PITX1
ENSG00000069018	0.27681	-0.0462183	0.505711	0.0916031	0.927013	NA	TRPC7
ENSG00000069020	365.22	0.460349	0.596528	-0.774083	0.438882	0.667154	MAST4
ENSG00000069122	79.1207	-0.15302	0.632731	0.241485	0.809179	0.908846	ADGRF5
ENSG00000260409	19.8378	3.25988	0.810368	-4.18901	2.8e-05	0.00197291	NA
ENSG00000069206	0.0822438	0.0504684	0.42536	0.119712	0.904711	NA	ADAM7
ENSG00000069248	140.273	0.529992	0.624366	-0.853014	0.393651	0.628559	NUP133
ENSG00000069275	1063.49	-0.725078	0.543646	1.33007	0.183495	0.408678	NUCKS1
ENSG00000069329	216.853	-0.0495662	0.421788	0.117564	0.906414	0.956329	VPS35
ENSG00000069345	120.72	-0.26106	0.355747	0.733807	0.463066	0.686917	DNAJA2
ENSG00000069399	35.9696	0.506637	0.676065	-0.74963	0.453478	0.67967	BCL3
ENSG00000069424	59.3255	1.07948	0.672613	-1.62	0.105231	0.298676	KCNAB2
ENSG00000069431	131.327	0.526099	0.697073	-0.760508	0.446951	0.673914	ABCC9
ENSG00000069482	1.44263	0.245614	0.778491	0.174232	0.861683	NA	GAL
ENSG00000069493	180.974	0.490136	0.545208	-0.900565	0.367819	0.607106	CLEC2D
ENSG00000069509	11.4791	-0.135322	0.768479	0.174753	0.861274	0.93335	FUNDC1
ENSG00000153404	409.456	3.25916	0.653983	-5.15665	2.51e-07	7.52e-05	PLEKHG4B
ENSG00000069667	341.756	0.198767	0.421324	-0.471853	0.637032	0.810843	RORA
ENSG00000069696	2.207	-0.0159059	0.874493	0.0175303	0.986014	NA	DRD4
ENSG00000069702	492.341	0.309625	0.564169	-0.549655	0.582556	0.776217	TGFBR3
ENSG00000069764	0.665548	0.265899	0.792563	-0.336105	0.736792	NA	PLA2G10
ENSG00000069812	10.96	1.98026	0.810518	-2.72428	0.0064441	0.0612787	HES2
ENSG00000069849	94.4401	-0.615282	0.551461	1.1132	0.265624	0.504535	ATP1B3
ENSG00000069869	102.509	0.198774	0.442645	-0.450586	0.652288	0.819229	NEDD4
ENSG00000069943	48.5012	-0.530618	0.515791	1.51238	0.130437	0.337281	PIGB
ENSG00000069956	189.993	-0.414659	0.52018	0.796639	0.425661	0.655434	MAPK6
ENSG00000069966	72.2026	-0.621355	0.633183	0.985445	0.324405	0.564279	GNB5
ENSG00000069974	130.358	-0.061471	0.487995	0.126121	0.899636	0.953037	RAB27A
ENSG00000069998	61.9965	0.911811	0.591098	-1.54521	0.122295	0.324963	HDHD5
ENSG00000070010	132.582	0.346306	0.542898	-0.638849	0.522921	0.732936	UFD1
ENSG00000070018	797.153	0.456023	0.347505	-1.31265	0.189299	0.415972	LRP6
ENSG00000070019	2.19389	0.952461	0.865485	-1.26018	0.207603	NA	GUCY2C
ENSG00000070031	0.125519	-0.0324502	0.428814	0.0758426	0.939544	NA	SCT
ENSG00000070047	207.069	0.886343	0.376885	-2.35208	0.0186689	0.112707	PHRF1
ENSG00000070061	355.817	0.387978	0.267902	-1.4482	0.147562	0.362109	ELP1
ENSG00000225614	282.191	3.25891	0.589058	-5.60197	2.12e-08	1.14e-05	ZNF469
ENSG00000070087	100.672	0.870857	0.429002	-2.02968	0.0423891	0.175654	PFN2
ENSG00000070159	188.068	1.29633	0.606245	-2.15659	0.031038	0.14759	PTPN3
ENSG00000280832	38.5272	3.25471	0.725343	-4.19419	2.74e-05	0.0019347	NA
ENSG00000070190	45.8296	-0.12459	0.70154	0.177205	0.859347	0.932434	DAPP1
ENSG00000070193	29.7036	-0.64209	0.830161	0.750021	0.453242	0.679534	FGF10
ENSG00000070214	243.929	1.3167	0.469353	-2.80993	0.0049553	0.0524444	SLC44A1
ENSG00000070269	90.079	-0.244031	0.478676	0.509994	0.610056	0.793186	TMEM260
ENSG00000215190	55.9153	3.25201	0.750379	-3.10128	0.00192683	0.0293423	LINC00680
ENSG00000070367	185.056	-0.621875	0.498514	1.24661	0.212539	0.445375	EXOC5
ENSG00000070371	51.214	1.75605	0.736359	-2.46104	0.0138537	0.0947465	CLTCL1
ENSG00000070388	3.46267	-0.112479	0.840213	0.141377	0.887572	NA	FGF22
ENSG00000070404	31.1929	0.0706372	0.711595	-0.0998462	0.920466	0.963735	FSTL3
ENSG00000070413	112.122	-0.226072	0.394505	0.572928	0.566694	0.765601	DGCR2
ENSG00000070423	26.3281	0.586887	0.648361	-0.91591	0.359714	0.599572	RNF126
ENSG00000070444	133.346	0.823497	0.449513	-1.83327	0.0667621	0.229102	MNT
ENSG00000070476	172.441	0.988787	0.382175	-2.58601	0.00970933	0.0775451	ZXDC
ENSG00000070495	61.2831	0.30634	0.71023	-0.432978	0.665031	0.826704	JMJD6
ENSG00000070501	62.1962	-0.183719	0.486791	0.378118	0.705343	0.851995	POLB
ENSG00000070526	12.0497	-0.633386	0.874345	0.676748	0.498566	0.714302	ST6GALNAC1
ENSG00000070540	41.1399	-0.158103	0.583347	0.270334	0.786904	0.898151	WIPI1
ENSG00000115266	21.5031	3.24347	0.732521	-3.99332	6.52e-05	0.00353368	APC2
ENSG00000203772	25.6489	3.23963	0.813206	-4.31331	1.61e-05	0.00131771	SPRN
ENSG00000070614	356.657	0.613578	0.515437	-1.19384	0.23254	0.467555	NDST1
ENSG00000070669	41.5515	0.889585	0.625289	-1.42248	0.154887	0.372032	ASNS
ENSG00000070718	63.1005	0.272959	0.597721	-0.457849	0.647061	0.816348	AP3M2
ENSG00000070729	1.03711	0.0209582	0.730934	-0.0289333	0.976918	NA	CNGB1
ENSG00000070731	34.1268	0.268197	0.7743	-0.351867	0.724938	0.862784	ST6GALNAC2
ENSG00000070748	0.684347	0.00372249	0.551596	-0.00684835	0.994536	NA	CHAT
ENSG00000196793	32.0335	3.23521	0.732058	-4.3657	1.27e-05	0.00113298	ZNF239
ENSG00000070759	24.3384	-0.216987	0.663765	0.326976	0.743686	0.874664	TESK2
ENSG00000070761	23.5144	-0.823939	0.682398	1.22285	0.221385	0.454887	CFAP20
ENSG00000070770	204.413	0.423399	0.491635	-0.862142	0.388609	0.62472	CSNK2A2
ENSG00000070778	153.37	-1.02221	0.548744	1.85781	0.0631956	0.222754	PTPN21
ENSG00000070785	30.5627	-0.266225	0.576877	0.461019	0.644785	0.814839	EIF2B3
ENSG00000070808	8.39607	1.05319	0.84333	-1.29109	0.196671	0.425788	CAMK2A
ENSG00000070814	148.992	-0.524927	0.52038	1.00903	0.312962	0.553299	TCOF1
ENSG00000070831	637.17	-0.0665693	0.301628	0.220683	0.825339	0.916533	CDC42
ENSG00000070882	152.898	-0.786245	0.676667	1.18458	0.236184	0.472017	OSBPL3
ENSG00000070886	0.4163	0.306895	0.760015	-0.0576832	0.954001	NA	EPHA8
ENSG00000070915	2.08058	-0.170916	0.861991	0.177313	0.859262	NA	SLC12A3
ENSG00000070950	112.678	1.57352	0.62653	-2.53216	0.0113363	0.0846702	RAD18
ENSG00000070961	187.121	0.104165	0.40816	-0.255208	0.798562	0.903852	ATP2B1
ENSG00000070985	1.10117	0.4622	0.801968	-0.615314	0.538348	NA	TRPM5
ENSG00000071051	75.5179	-0.256192	0.425838	0.601602	0.547439	0.75108	NCK2
ENSG00000145536	40.781	3.23418	0.801673	-3.55371	0.000379842	0.0106852	ADAMTS16
ENSG00000265190	59.6416	3.23224	0.711437	-4.52891	5.93e-06	0.000658537	ANXA8
ENSG00000071082	602.765	0.191599	0.399085	-0.48014	0.631128	0.806618	RPL31
ENSG00000071127	685.127	0.12058	0.343063	-0.351503	0.725211	0.86298	WDR1
ENSG00000071189	286.139	0.315305	0.380328	-0.828941	0.407138	0.640366	SNX13
ENSG00000071203	0.0418796	-0.0210978	0.42526	0.14751	0.88273	NA	MS4A12
ENSG00000071205	120.316	-0.703492	0.491821	1.42838	0.153181	0.369699	ARHGAP10
ENSG00000071242	89.4931	-1.42899	0.664086	2.12937	0.0332234	0.153133	RPS6KA2
ENSG00000071243	31.561	0.00273745	0.58551	-0.0046765	0.996269	0.998485	ING3
ENSG00000071246	134.936	0.72934	0.601592	-1.21747	0.223426	0.457227	VASH1
ENSG00000071282	180.114	0.405478	0.563479	-0.721003	0.470908	0.692872	LMCD1
ENSG00000071462	124.695	-0.705827	0.417628	1.69149	0.0907427	0.273663	BUD23
ENSG00000071537	254.959	-0.730694	0.519998	1.40231	0.160823	0.379606	SEL1L
ENSG00000071539	10.8055	2.11186	0.849575	-2.69739	0.0069886	0.0641629	TRIP13
ENSG00000071553	100.353	0.46327	0.476229	-0.972121	0.33099	0.570027	ATP6AP1
ENSG00000071564	94.7618	0.471858	0.456348	-1.03332	0.301452	0.542375	TCF3
ENSG00000071575	181.635	1.29251	0.513952	-2.52108	0.0116994	0.0863059	TRIB2
ENSG00000071626	233.319	0.0886118	0.338566	-0.261738	0.793524	0.901073	DAZAP1
ENSG00000071655	76.6886	1.00614	0.560893	-1.79491	0.0726679	0.239866	MBD3
ENSG00000071677	0	#VALUE!	NA	NA	NA	NA	PRLH
ENSG00000071794	115.566	-0.00901089	0.471344	0.0191983	0.984683	0.993659	HLTF
ENSG00000071859	45.3755	-1.28157	0.533133	2.39683	0.0165375	0.10536	FAM50A
ENSG00000071889	29.4925	0.110594	0.646317	-0.173239	0.862464	0.933984	FAM3A
ENSG00000071894	161.074	1.08991	0.525716	-2.08655	0.0369285	0.16286	CPSF1
ENSG00000071909	4.86004	-0.935769	0.864404	1.03439	0.300955	0.542064	MYO3B
ENSG00000071967	280.694	-0.522892	0.422386	1.23731	0.215973	0.44866	CYBRD1
ENSG00000071991	55.0875	-0.353197	0.817054	0.717118	0.473302	0.694309	CDH19
ENSG00000184261	39.9001	3.23105	0.726318	-3.78764	0.000152084	0.00620662	KCNK12
ENSG00000072041	28.9023	1.33714	0.857969	-1.5524	0.120566	0.322367	SLC6A15
ENSG00000072042	105.588	0.269815	0.419433	-0.6433	0.520029	0.730482	RDH11
ENSG00000072062	137.433	-0.0424821	0.550036	0.0772192	0.938449	0.972303	PRKACA
ENSG00000072071	129.451	0.746889	0.544262	-1.39897	0.161821	0.380835	ADGRL1
ENSG00000072080	0.736831	0.483209	0.874435	-0.553981	0.579592	NA	SPP2
ENSG00000072110	937.958	0.316543	0.417256	-0.758889	0.447919	0.674948	ACTN1
ENSG00000072121	213.722	-0.462211	0.488704	0.948145	0.343056	0.583024	ZFYVE26
ENSG00000072133	58.4458	1.16554	0.671886	-1.07559	0.28211	0.522828	RPS6KA6
ENSG00000072134	99.5348	0.116306	0.492229	-0.237464	0.812297	0.910117	EPN2
ENSG00000072135	266.5	0.863635	0.387437	-2.22935	0.025791	0.13427	PTPN18
ENSG00000072163	75.3256	1.76253	0.652331	-2.72486	0.00643279	0.0612522	LIMS2
ENSG00000072182	2.28462	0.902393	0.860156	-1.23811	0.215674	NA	ASIC4
ENSG00000072195	149.194	0.615587	0.56295	-1.09253	0.274601	0.513817	SPEG
ENSG00000072201	67.4824	-0.504484	0.68535	0.732173	0.464063	0.687496	LNX1
ENSG00000072210	305.702	-0.634968	0.533782	1.18747	0.235041	0.470607	ALDH3A2
ENSG00000072274	444.511	0.461086	0.366486	-1.2583	0.208285	0.440055	TFRC
ENSG00000072310	123.686	0.0798711	0.543738	-0.14709	0.883061	0.944955	SREBF1
ENSG00000072315	28.6829	-0.30159	0.591745	0.509475	0.610419	0.79342	TRPC5
ENSG00000072364	737.054	0.0703958	0.387548	-0.181651	0.855857	0.931053	AFF4
ENSG00000072401	45.2361	0.550824	0.615476	-0.899706	0.368277	0.607536	UBE2D1
ENSG00000072415	226.839	-0.327226	0.332586	0.983886	0.325172	0.564973	PALS1
ENSG00000072422	46.4237	0.716793	0.561301	-1.27548	0.202139	0.432412	RHOBTB1
ENSG00000072501	294.272	-0.21441	0.387347	0.55357	0.579873	0.774452	SMC1A
ENSG00000072506	18.058	-0.0252589	0.667454	0.0379363	0.969738	0.987567	HSD17B10
ENSG00000072518	183.381	0.174569	0.367256	-0.475498	0.634432	0.809016	MARK2
ENSG00000072571	6.16827	1.16668	0.855616	-1.40466	0.160122	0.378721	HMMR
ENSG00000072609	136.676	0.55895	0.443197	-1.26153	0.207119	0.438366	CHFR
ENSG00000072657	8.33154	1.40373	0.873946	-2.21327	0.0268792	0.137314	TRHDE
ENSG00000072682	68.6527	-0.603876	0.582826	1.03546	0.300454	0.54141	P4HA2
ENSG00000072694	40.1266	0.221695	0.766471	0.323839	0.74606	0.8757	FCGR2B
ENSG00000072736	241.098	-0.377966	0.512841	0.736361	0.461511	0.685722	NFATC3
ENSG00000072756	329.138	0.492043	0.43826	-1.12323	0.261338	0.499696	TRNT1
ENSG00000072778	393.795	0.601875	0.415667	-1.44834	0.147521	0.362089	ACADVL
ENSG00000072786	88.7134	-0.131621	0.64045	0.205137	0.837465	0.922441	STK10
ENSG00000072803	108.003	-0.425691	0.561826	0.756768	0.449189	0.676183	FBXW11
ENSG00000072818	132.493	-0.145584	0.680542	0.214419	0.83022	0.919064	ACAP1
ENSG00000072832	53.3404	1.27639	0.478998	-2.66768	0.00763778	0.0676708	CRMP1
ENSG00000072840	186.241	0.551186	0.487814	-1.13579	0.256045	0.493846	EVC
ENSG00000072849	84.1255	-0.348727	0.601565	0.579119	0.562509	0.762947	DERL2
ENSG00000072858	24.5928	-1.17339	0.791817	1.43394	0.15159	0.368094	SIDT1
ENSG00000072864	153.683	-0.385832	0.486367	0.804173	0.421297	0.651461	NDE1
ENSG00000072952	69.2331	-0.764077	0.581522	1.31433	0.188736	0.415243	IRAG1
ENSG00000072954	15.5258	1.29627	0.778925	-1.692	0.0906457	0.273562	TMEM38A
ENSG00000072958	71.0347	-0.409552	0.611968	0.670537	0.502515	0.71767	AP1M1
ENSG00000073008	110.531	0.897444	0.436184	-2.05579	0.0398024	0.169575	PVR
ENSG00000073050	32.753	0.0333592	0.618893	-0.0541619	0.956806	0.981266	XRCC1
ENSG00000214617	136.774	3.23065	0.815254	-5.55582	2.76e-08	1.37e-05	SLC6A10P
ENSG00000073067	3.09142	1.02435	0.865415	-1.45569	0.145477	NA	CYP2W1
ENSG00000183793	49.8487	3.22544	0.814818	-4.75038	2.03e-06	0.000328949	NPIPA5
ENSG00000262772	23.1994	3.21794	0.790173	-3.93038	8.48e-05	0.00414406	NA
ENSG00000073150	7.78297	1.52546	0.857271	-2.28287	0.0224381	0.124576	PANX2
ENSG00000073169	21.9633	1.56862	0.618554	-2.49883	0.0124603	0.0895299	SELENOO
ENSG00000073282	184.954	1.04885	0.656633	-1.61958	0.105322	0.298835	TP63
ENSG00000073331	230.558	0.967685	0.48076	-2.01548	0.0438546	0.179177	ALPK1
ENSG00000073350	75.9041	0.680002	0.625649	-1.09312	0.274343	0.513572	LLGL2
ENSG00000073417	121.974	-0.580413	0.5174	1.1237	0.261141	0.499561	PDE8A
ENSG00000073464	18.1138	0.722522	0.725537	-0.167596	0.866901	0.936293	CLCN4
ENSG00000073536	41.8046	1.41386	0.729055	-1.97226	0.0485796	0.190247	NLE1
ENSG00000073578	176.44	-0.841503	0.429203	1.9593	0.0500779	0.193383	SDHA
ENSG00000073584	318.442	-0.331691	0.335996	0.987224	0.323533	0.563626	SMARCE1
ENSG00000073598	1.15632	0.277407	0.632394	-0.409499	0.682174	NA	FNDC8
ENSG00000272505	28.1045	3.21313	0.706104	-4.16493	3.11e-05	0.00215794	NA
ENSG00000073614	435.391	-0.48852	0.394312	1.23908	0.215314	0.448218	KDM5A
ENSG00000184809	36.8198	3.20986	0.776718	-4.35118	1.35e-05	0.00119093	NA
ENSG00000272491	15.977	3.19571	0.808227	-4.05046	5.11e-05	0.00301643	NA
ENSG00000073712	156.649	-1.16067	0.511882	2.2631	0.0236296	0.128222	FERMT2
ENSG00000073734	2.53938	0.167511	0.874509	-0.183033	0.854772	NA	ABCB11
ENSG00000073737	4.72983	1.18259	0.874041	-1.49999	0.133617	0.342026	DHRS9
ENSG00000073754	0.614663	0.0501199	0.596949	-0.0875384	0.930244	NA	CD5L
ENSG00000073756	31.1536	-0.675605	0.751091	0.891409	0.37271	0.611266	PTGS2
ENSG00000073792	52.9415	0.259154	0.811108	-0.323626	0.746222	0.875799	IGF2BP2
ENSG00000073803	160.571	0.201169	0.415313	-0.484484	0.628042	0.805012	MAP3K13
ENSG00000073849	138.75	-0.738739	0.55553	1.32644	0.184695	0.41012	ST6GAL1
ENSG00000073861	1.4534	-0.462039	0.872754	0.482102	0.629733	NA	TBX21
ENSG00000073905	0.496352	0.111771	0.747297	-0.150276	0.880547	NA	NA
ENSG00000257225	20.197	3.19002	0.815113	-4.13704	3.52e-05	0.00234702	NA
ENSG00000073921	439.055	-0.860665	0.342027	2.51572	0.011879	0.0872123	PICALM
ENSG00000073969	74.8771	-0.0654491	0.593839	0.110284	0.912184	0.9598	NSF
ENSG00000074047	28.3893	1.26143	0.778313	-1.66633	0.0956473	0.282756	GLI2
ENSG00000074054	385.123	0.108587	0.421073	-0.258187	0.796262	0.90295	CLASP1
ENSG00000074071	21.6926	0.472427	0.739997	-0.641041	0.521496	0.731883	MRPS34
ENSG00000074181	331.394	0.477541	0.448747	-1.0656	0.286606	0.527579	NOTCH3
ENSG00000074201	138.229	-0.0168783	0.363945	0.046374	0.963012	0.984643	CLNS1A
ENSG00000169231	109.903	3.17928	0.570463	-5.55753	2.74e-08	1.37e-05	THBS3
ENSG00000074219	98.14	0.127722	0.628787	-0.203812	0.8385	0.923014	TEAD2
ENSG00000074266	47.0884	-0.180679	0.459591	0.393186	0.694182	0.845256	EED
ENSG00000074276	3.21885	-0.336886	0.87071	0.377241	0.705994	NA	CDHR2
ENSG00000074317	0.091341	-0.0523648	0.425259	0.122865	0.902214	NA	SNCB
ENSG00000108947	13.1202	3.17606	0.802702	-3.97426	7.06e-05	0.00371942	EFNB3
ENSG00000074356	379.661	0.938622	0.469774	-2.00157	0.0453309	0.182747	NCBP3
ENSG00000074370	193.758	-1.0065	0.692788	1.43437	0.151466	0.367957	ATP2A3
ENSG00000074410	46.819	-0.469873	0.797037	0.581303	0.561037	0.762313	CA12
ENSG00000074416	134.922	-0.982636	0.710386	1.82365	0.0682056	0.231962	MGLL
ENSG00000074527	85.393	-0.349398	0.609596	0.572288	0.567127	0.765885	NTN4
ENSG00000074582	44.8212	1.03511	0.594822	-1.73467	0.0827998	0.25992	BCS1L
ENSG00000074590	63.2514	-0.478956	0.671364	0.710769	0.477227	0.697361	NUAK1
ENSG00000074603	192.659	-0.332878	0.437063	0.761554	0.446326	0.673301	DPP8
ENSG00000074621	139.026	1.0095	0.544088	-1.85963	0.0629375	0.222106	SLC24A1
ENSG00000232775	64.849	3.16957	0.808372	-4.54212	5.57e-06	0.000634952	BMS1P22
ENSG00000074660	29.2764	1.90855	0.752547	-2.58657	0.00969353	0.0774764	SCARF1
ENSG00000112280	341.213	3.16763	0.798796	-5.07812	3.81e-07	0.000100907	COL9A1
ENSG00000074696	126.055	0.419817	0.449869	-0.933975	0.350317	0.590336	HACD3
ENSG00000074706	42.7958	-1.57689	0.776156	1.97366	0.04842	0.189891	IPCEF1
ENSG00000074755	382.869	1.14535	0.432572	-2.65123	0.00801981	0.0692629	ZZEF1
ENSG00000074771	0.0733705	-0.0580011	0.425257	0.136391	0.891512	NA	NOX3
ENSG00000074800	507.615	-0.292399	0.461963	0.632633	0.526974	0.735584	ENO1
ENSG00000116819	28.8955	3.16733	0.783359	-3.93758	8.23e-05	0.00406779	TFAP2E
ENSG00000074842	14.4766	-0.408307	0.698559	0.579673	0.562135	0.762935	MYDGF
ENSG00000074855	45.5876	0.995645	0.640957	-1.56366	0.117897	0.318151	ANO8
ENSG00000074935	87.5911	-0.013908	0.554615	0.0250261	0.980034	0.991724	TUBE1
ENSG00000074964	149.477	0.882378	0.497491	-1.77593	0.0757445	0.246361	ARHGEF10L
ENSG00000074966	9.2505	-1.38905	0.852946	1.51326	0.130214	0.33708	TXK
ENSG00000075035	14.9038	0.999862	0.844239	-0.981276	0.326456	0.566019	WSCD2
ENSG00000075043	1.44831	0.60177	0.788787	-0.662566	0.507608	NA	KCNQ2
ENSG00000075073	8.08533	1.09949	0.818593	-1.34005	0.180229	0.40437	TACR2
ENSG00000075089	28.6181	0.19416	0.620973	-0.312099	0.754965	0.880447	ACTR6
ENSG00000075131	13.0151	0.00184221	0.725413	-0.00256282	0.997955	0.999114	TIPIN
ENSG00000075142	48.1468	-0.251262	0.51483	0.489616	0.624405	0.80278	SRI
ENSG00000075151	388.603	0.77736	0.310466	-2.50342	0.0123001	0.0889752	EIF4G3
ENSG00000075188	14.1021	0.113134	0.731909	-0.156376	0.875737	0.940838	NUP37
ENSG00000075213	105.202	0.00654653	0.771635	-0.0085648	0.993166	0.997336	SEMA3A
ENSG00000075218	12.0562	1.96757	0.832521	-2.66818	0.00762641	0.0676662	GTSE1
ENSG00000075223	216.189	-0.356065	0.667764	0.531194	0.595284	0.784359	SEMA3C
ENSG00000075234	23.8061	-0.236534	0.675635	0.354811	0.722731	0.861897	TTC38
ENSG00000251011	33.9054	3.16523	0.767023	-4.01885	5.85e-05	0.00330981	NA
ENSG00000075240	113.201	1.28256	0.680824	-1.9324	0.0533103	0.201143	GRAMD4
ENSG00000099834	20.0723	3.1596	0.789133	-3.85623	0.000115151	0.00515856	CDHR5
ENSG00000075290	6.28798	0.856722	0.837816	-1.0238	0.305929	0.546718	WNT8B
ENSG00000075292	701.653	0.622176	0.237396	-2.62059	0.00877774	0.0728874	ZNF638
ENSG00000075303	63.7986	-0.0672826	0.676408	0.0995241	0.920722	0.963735	SLC25A40
ENSG00000075336	43.0604	-1.04463	0.643797	1.61407	0.106511	0.300446	TIMM21
ENSG00000075340	66.9771	1.06244	0.80317	-1.42849	0.153151	0.369699	ADD2
ENSG00000075388	0.165158	-0.0340459	0.425258	0.0802065	0.936073	NA	FGF4
ENSG00000075391	440.002	1.0283	0.453219	-2.27348	0.0229975	0.126384	RASAL2
ENSG00000075399	44.2012	0.0542445	0.720398	-0.0762295	0.939237	0.972592	VPS9D1
ENSG00000075407	316.355	-0.0946321	0.440843	0.214729	0.829979	0.918983	ZNF37A
ENSG00000075413	584.039	0.608769	0.28322	-2.14923	0.031616	0.14904	MARK3
ENSG00000112852	24.398	3.15871	0.79606	-3.39529	0.00068556	0.0155028	PCDHB2
ENSG00000075420	583.569	-0.155954	0.336121	0.464027	0.642628	0.813741	FNDC3B
ENSG00000075426	598.628	-0.0866818	0.468971	0.1848	0.853386	0.929916	FOSL2
ENSG00000075429	4.03398	-0.263951	0.873392	0.854612	0.392766	NA	CACNG5
ENSG00000075461	3.27117	0.686756	0.871522	-0.824475	0.40967	NA	CACNG4
ENSG00000075539	393.688	0.282027	0.447795	-0.630049	0.528662	0.736797	FRYL
ENSG00000075568	299.063	-0.131854	0.506826	0.260117	0.794773	0.901964	TMEM131
ENSG00000168754	88.2016	3.15829	0.818388	-5.15225	2.57e-07	7.6e-05	FAM178B
ENSG00000075624	1809.08	0.270175	0.309615	-0.872669	0.382843	0.619518	ACTB
ENSG00000075643	22.3835	0.568497	0.674745	-0.914156	0.360635	0.600306	MOCOS
ENSG00000015532	79.6936	3.15555	0.602527	-5.18782	2.13e-07	6.64e-05	XYLT2
ENSG00000075673	2.16784	0.8229	0.835492	-1.04735	0.29494	NA	ATP12A
ENSG00000075702	28.8751	1.64829	0.711766	-2.32083	0.0202958	0.118167	WDR62
ENSG00000075711	350.787	0.104737	0.361	-0.290178	0.77168	0.8894	DLG1
ENSG00000075785	269.595	-0.628087	0.403261	1.557	0.119471	0.320434	RAB7A
ENSG00000075790	105.702	-1.45502	0.631573	2.28114	0.02254	0.124889	BCAP29
ENSG00000075826	120.87	1.47609	0.567836	-2.61162	0.00901131	0.0742423	SEC31B
ENSG00000075856	144.669	0.481807	0.430305	-1.12181	0.261944	0.500251	SART3
ENSG00000075884	23.3034	-1.14743	0.801953	1.38368	0.166455	0.386715	ARHGAP15
ENSG00000075886	4.50948	1.18909	0.842948	-1.37793	0.168225	0.388856	TUBA3D
ENSG00000075891	1.20885	0.221237	0.706281	-0.325817	0.744562	NA	PAX2
ENSG00000075914	53.5368	0.76234	0.640148	-1.19332	0.232746	0.467792	EXOSC7
ENSG00000075945	75.5718	0.700583	0.613768	-1.1463	0.251673	0.488607	KIFAP3
ENSG00000075975	103.538	0.89306	0.492605	-1.81204	0.0699794	0.234805	MKRN2
ENSG00000076003	53.778	-0.184536	0.665966	0.277167	0.781652	0.895477	MCM6
ENSG00000185482	28.3329	3.1532	0.817938	-4.22488	2.39e-05	0.0017582	STAC3
ENSG00000076053	88.9481	-0.36983	0.560419	0.659169	0.509787	0.722618	RBM7
ENSG00000076067	282.791	0.649479	0.378836	-1.71435	0.0864637	0.26635	RBMS2
ENSG00000076108	433.074	-0.247377	0.373549	0.662163	0.507867	0.721677	BAZ2A
ENSG00000076201	186.838	-1.42689	0.631316	2.24827	0.0245588	0.13081	PTPN23
ENSG00000076242	106.793	0.679054	0.446397	-1.52199	0.128013	0.333622	MLH1
ENSG00000076248	53.523	-0.0511429	0.456049	0.112129	0.910721	0.959057	UNG
ENSG00000076258	10.2437	0.0113057	0.815231	-0.0139445	0.988874	0.995459	FMO4
ENSG00000076321	52.0048	0.713312	0.613699	-1.1686	0.242563	0.477731	KLHL20
ENSG00000076344	17.429	0.0594437	0.778588	-0.0774448	0.93827	0.972245	RGS11
ENSG00000076351	84.2825	-0.372894	0.607869	0.613932	0.53926	0.744346	SLC46A1
ENSG00000076356	112.143	0.289421	0.673989	-0.431348	0.666215	0.827434	PLXNA2
ENSG00000076382	28.9517	1.88735	0.652317	-2.82035	0.00479708	0.0515035	SPAG5
ENSG00000076513	191.17	-0.00286967	0.437081	0.00656535	0.994762	0.997902	ANKRD13A
ENSG00000227189	27.4929	3.15128	0.744408	-3.94952	7.83e-05	0.0039242	NA
ENSG00000076555	202.936	-1.42546	0.533126	2.66182	0.00777203	0.0679631	ACACB
ENSG00000076604	108.571	0.887053	0.510498	-1.73921	0.0819977	0.258355	TRAF4
ENSG00000076641	151.57	-0.954292	0.67558	1.40407	0.160297	0.378862	PAG1
ENSG00000076650	30.4463	-0.323448	0.435187	0.744239	0.456732	0.68165	GPATCH1
ENSG00000076662	7.65076	-1.51276	0.844325	1.67702	0.0935388	0.278779	ICAM3
ENSG00000076685	474.501	-0.0184283	0.360284	0.0511535	0.959203	0.982602	NT5C2
ENSG00000076706	109.698	-0.0230363	0.603467	0.0381663	0.969555	0.987444	MCAM
ENSG00000076716	77.2085	-0.370713	0.568516	0.651202	0.514916	0.726662	GPC4
ENSG00000076770	132.812	0.178434	0.535396	-0.333551	0.738718	0.87164	MBNL3
ENSG00000076826	60.8015	1.11703	0.722989	-1.58079	0.113926	0.312723	CAMSAP3
ENSG00000076864	62.3484	-1.86581	0.799883	2.21071	0.027056	0.137675	RAP1GAP
ENSG00000076924	44.4112	0.30543	0.628316	-0.487211	0.626109	0.803872	XAB2
ENSG00000076928	224.317	1.11661	0.512426	-2.18563	0.0288423	0.141959	ARHGEF1
ENSG00000076944	43.6605	0.045986	0.540431	-0.0850779	0.932199	0.969131	STXBP2
ENSG00000076984	79.051	1.55117	0.44859	-2.17806	0.0294012	0.143724	MAP2K7
ENSG00000077009	0.537628	0.496652	0.774134	-0.199596	0.841796	NA	NMRK2
ENSG00000077044	151.143	1.39507	0.50441	-2.15346	0.0312823	0.148114	DGKD
ENSG00000077063	39.8701	-0.705336	0.781948	0.886722	0.375229	0.613336	CTTNBP2
ENSG00000077080	0.146817	-0.052171	0.45012	0.11596	0.907684	NA	ACTL6B
ENSG00000077092	100.615	-0.178589	0.554872	0.321794	0.747609	0.876381	RARB
ENSG00000077097	618.67	0.116796	0.385319	-0.303144	0.76178	0.883921	TOP2B
ENSG00000077147	535.026	-1.09548	0.483869	2.25891	0.0238889	0.128947	TM9SF3
ENSG00000077150	64.5308	-0.635914	0.530168	1.19883	0.230595	0.465336	NFKB2
ENSG00000077152	9.76148	1.03754	0.842629	-1.29752	0.194453	0.42324	UBE2T
ENSG00000077157	735.191	-0.115347	0.366775	0.314491	0.753148	0.878992	PPP1R12B
ENSG00000077232	401.589	-0.814291	0.414609	1.96286	0.0496627	0.192608	DNAJC10
ENSG00000077235	242.378	0.7687	0.459067	-1.68022	0.0929141	0.27757	GTF3C1
ENSG00000077238	163.289	-1.48647	0.748605	1.93204	0.0533544	0.201169	IL4R
ENSG00000077254	173.142	-0.0498186	0.425449	0.117063	0.90681	0.95655	USP33
ENSG00000077264	40.2742	-0.607681	0.677931	0.892145	0.372315	0.61122	PAK3
ENSG00000077274	35.5467	-0.83376	0.723733	1.1381	0.255077	0.492817	CAPN6
ENSG00000077279	18.3096	-0.0549501	0.813662	0.0678766	0.945884	0.976364	DCX
ENSG00000077312	41.3425	0.186346	0.590629	-0.316851	0.751357	0.878287	SNRPA
ENSG00000077327	4.52158	0.543978	0.833201	-0.511491	0.609007	0.792541	SPAG6
ENSG00000181085	28.8605	3.14816	0.786468	-4.19435	2.74e-05	0.0019347	MAPK15
ENSG00000077380	212.917	-0.297824	0.439793	0.677233	0.498258	0.714098	DYNC1I2
ENSG00000077420	24.3299	-0.936456	0.755906	1.21554	0.224162	0.457886	APBB1IP
ENSG00000077454	133.092	0.301316	0.540046	-0.558987	0.576171	0.772142	LRCH4
ENSG00000077458	77.854	-0.101897	0.500804	0.203575	0.838686	0.923124	FAM76B
ENSG00000077463	5.93978	1.47198	0.785409	-1.81609	0.0693573	0.233862	SIRT6
ENSG00000077498	0.895645	0.217754	0.717674	-0.194866	0.845498	NA	TYR
ENSG00000077514	54.7487	-0.0519252	0.669128	0.0777185	0.938052	0.972206	POLD3
ENSG00000139668	714.907	3.14324	0.450881	-6.98971	2.75e-12	4.57e-09	WDFY2
ENSG00000077549	431.783	-0.435379	0.311755	1.39812	0.162076	0.381254	CAPZB
ENSG00000077585	33.6886	0.720968	0.645137	-1.12269	0.261569	0.499981	GPR137B
ENSG00000077616	13.3357	0.0733514	0.79092	-0.0923908	0.926388	0.966327	NAALAD2
ENSG00000077684	186.108	-0.882395	0.513883	1.71294	0.0867241	0.266771	JADE1
ENSG00000077713	42.3622	0.0247215	0.591863	-0.0417952	0.966662	0.98604	SLC25A43
ENSG00000077721	104.254	0.255168	0.373468	0.810861	0.417445	0.64839	UBE2A
ENSG00000006118	98.6477	3.14204	0.651339	-4.87324	1.1e-06	0.000219854	TMEM132A
ENSG00000077800	0.54707	0.140169	0.802079	-0.176847	0.859628	NA	FKBP6
ENSG00000077935	11.5678	1.86421	0.811607	-2.29262	0.0218701	0.123012	SMC1B
ENSG00000077942	197.56	0.156861	0.648119	-0.242057	0.808736	0.908726	FBLN1
ENSG00000077943	60.8337	1.2805	0.829531	-0.368565	0.712452	0.85632	ITGA8
ENSG00000077984	4.62834	-0.00591613	0.874306	0.00666122	0.994685	0.997902	CST7
ENSG00000078018	155.035	0.212788	0.502871	-0.423791	0.671718	0.831139	MAP2
ENSG00000178222	29.4523	3.1254	0.77063	-4.10536	4.04e-05	0.0025966	RNF212
ENSG00000078053	10.721	-1.22215	0.837066	1.38981	0.164587	0.384364	AMPH
ENSG00000078061	66.5196	0.750025	0.606808	-1.24246	0.214067	0.446838	ARAF
ENSG00000078070	83.5663	-0.315534	0.502473	0.627926	0.530053	0.737351	MCCC1
ENSG00000078081	14.9902	-0.472185	0.856212	0.53319	0.593902	0.783622	LAMP3
ENSG00000078098	46.2223	0.515224	0.744012	-0.69852	0.484852	0.702737	FAP
ENSG00000078114	313.97	-1.56538	0.5862	2.64857	0.00808341	0.069395	NEBL
ENSG00000078124	163.903	0.785973	0.50649	-1.55223	0.120608	0.32243	ACER3
ENSG00000078140	214.03	-0.472333	0.437145	1.07998	0.280151	0.52045	UBE2K
ENSG00000078142	295.503	-0.238289	0.516114	0.46152	0.644426	0.814537	PIK3C3
ENSG00000078177	299.791	-0.807359	0.395356	2.04194	0.041157	0.172573	N4BP2
ENSG00000078237	63.6311	0.48084	0.612816	-0.791609	0.428589	0.658061	TIGAR
ENSG00000078246	63.9769	-0.755737	0.595362	1.28667	0.19821	0.427531	TULP3
ENSG00000078269	219.331	-0.284711	0.398007	0.715268	0.474444	0.695295	SYNJ2
ENSG00000171848	40.4675	3.12505	0.754719	-4.28625	1.82e-05	0.00143429	RRM2
ENSG00000078304	307.041	-0.0267449	0.413586	0.0646677	0.948439	0.977105	PPP2R5C
ENSG00000167302	54.1299	3.1212	0.68608	-4.52365	6.08e-06	0.000670462	TEPSIN
ENSG00000078328	22.2725	0.941957	0.872402	-1.27162	0.203508	0.433962	RBFOX1
ENSG00000078369	300.323	-0.582901	0.335497	1.73762	0.0822775	0.258782	GNB1
ENSG00000078399	0.639925	0.261679	0.619663	-0.0555804	0.955676	NA	HOXA9
ENSG00000078401	42.3881	0.479537	0.647609	-0.740705	0.458872	0.683613	EDN1
ENSG00000078403	191.568	-0.00739805	0.465497	0.0158987	0.987315	0.994656	MLLT10
ENSG00000078487	25.8979	0.689571	0.585344	-1.18362	0.236565	0.472349	ZCWPW1
ENSG00000078549	12.3553	-0.32669	0.798903	1.0686	0.285252	0.526485	ADCYAP1R1
ENSG00000078579	0.149398	-0.00285607	0.425269	0.0499927	0.960128	NA	FGF20
ENSG00000078589	14.9725	-2.20198	0.865395	2.26648	0.0234217	0.127641	P2RY10
ENSG00000078596	54.8008	0.631092	0.813927	-0.797664	0.425066	0.654892	ITM2A
ENSG00000078618	236.52	0.111057	0.314397	-0.353282	0.723877	0.862464	NRDC
ENSG00000178882	63.7791	3.11572	0.734521	-4.21263	2.52e-05	0.00183749	RFLNA
ENSG00000078674	876.633	-0.751613	0.339293	2.21469	0.0267811	0.136997	PCM1
ENSG00000078687	254.602	0.577057	0.557353	-1.03802	0.299261	0.540462	TNRC6C
ENSG00000078699	185.002	0.68462	0.482204	-1.42188	0.15506	0.372306	CBFA2T2
ENSG00000078725	14.3454	0.209714	0.872728	-0.247054	0.804867	0.907454	BRINP1
ENSG00000078747	290.184	-0.308311	0.370989	0.830907	0.406026	0.639317	ITCH
ENSG00000078795	10.1777	1.9919	0.77689	-2.43909	0.0147245	0.0980371	PKD2L2
ENSG00000078804	89.7563	0.0827382	0.433645	-0.190729	0.848738	0.927896	TP53INP2
ENSG00000247765	36.0584	3.1132	0.783287	-3.95032	7.8e-05	0.00392015	NA
ENSG00000078814	35.2704	1.05227	0.743735	-1.46969	0.141647	0.353988	MYH7B
ENSG00000078898	117.366	0.657786	0.816388	-1.22465	0.220705	0.454179	BPIFB2
ENSG00000078900	50.2995	1.86388	0.795258	-2.50816	0.0121363	0.0884684	TP73
ENSG00000078902	61.6533	0.430238	0.582302	-0.74089	0.45876	0.683541	TOLLIP
ENSG00000078967	76.506	-0.774639	0.641088	1.21132	0.225772	0.459909	UBE2D4
ENSG00000079101	30.9873	1.08236	0.802548	-1.46884	0.141875	0.354282	CLUL1
ENSG00000079102	95.3398	-1.12812	0.674454	1.65326	0.0982774	0.287455	RUNX1T1
ENSG00000079112	1.68666	1.15644	0.871366	-0.989712	0.322315	NA	CDH17
ENSG00000079134	195.261	0.60442	0.38467	-1.57101	0.11618	0.315759	THOC1
ENSG00000079150	60.8786	0.769831	0.622773	-1.24353	0.213673	0.446535	FKBP7
ENSG00000079156	22.4527	0.406688	0.808694	-0.516036	0.605829	0.790192	OSBPL6
ENSG00000079215	100.176	0.80758	0.64108	-1.26564	0.205642	0.436525	SLC1A3
ENSG00000079246	414.481	-0.725498	0.382848	1.89475	0.0581256	0.211712	XRCC5
ENSG00000079257	23.5835	-0.941609	0.711209	1.30764	0.190995	0.418414	LXN
ENSG00000079263	22.8669	-1.38248	0.80445	1.64333	0.100315	0.289913	SP140
ENSG00000079277	113.034	0.320247	0.488486	-0.656589	0.511445	0.724043	MKNK1
ENSG00000079308	847.807	-0.240628	0.483336	0.497618	0.618754	0.799766	TNS1
ENSG00000079313	63.7723	0.439396	0.643219	-0.684843	0.493443	0.709794	REXO1
ENSG00000079332	249.322	-0.105811	0.450488	0.234835	0.814337	0.911024	SAR1A
ENSG00000079335	59.1078	0.197496	0.537642	-0.367504	0.713243	0.85655	CDC14A
ENSG00000079337	179.682	-0.172542	0.620466	0.277732	0.781218	0.895171	RAPGEF3
ENSG00000079385	163.775	-0.378042	0.590515	0.639058	0.522785	0.732851	CEACAM1
ENSG00000079387	80.6884	-0.704703	0.540398	1.30783	0.190932	0.418398	SENP1
ENSG00000079393	1.79992	0.501967	0.759181	-0.740323	0.459104	NA	DUSP13
ENSG00000079432	297.119	0.773511	0.485761	-1.59374	0.110995	0.308051	CIC
ENSG00000079435	23.2094	0.607461	0.749911	-0.816255	0.414354	0.646093	LIPE
ENSG00000079459	136.973	-0.804426	0.482843	1.66496	0.0959209	0.283215	FDFT1
ENSG00000079462	6.3889	1.61345	0.807818	-1.94705	0.0515288	0.196708	PAFAH1B3
ENSG00000278716	13.4696	3.11319	0.808428	-3.91595	9e-05	0.00431444	NA
ENSG00000079557	0	#VALUE!	NA	NA	NA	NA	AFM
ENSG00000279672	13.9006	3.11252	0.809395	-3.92315	8.74e-05	0.00424123	NA
ENSG00000079689	1.33163	-0.255769	0.760249	0.266443	0.789898	NA	SCGN
ENSG00000079691	179.096	0.603658	0.512452	-1.17985	0.238061	0.473518	CARMIL1
ENSG00000079739	48.6496	-0.278457	0.612763	0.454013	0.649819	0.817844	PGM1
ENSG00000079785	165.2	-0.608474	0.403834	1.50664	0.131903	0.339616	DDX1
ENSG00000079805	429.808	0.322	0.351584	-0.915877	0.359731	0.599572	DNM2
ENSG00000079819	552.125	-0.0813567	0.358197	0.227095	0.82035	0.913818	EPB41L2
ENSG00000079841	18.983	-1.54792	0.81664	1.79592	0.0725075	0.239619	RIMS1
ENSG00000079931	31.385	-0.824701	0.750564	1.08186	0.279314	0.519481	MOXD1
ENSG00000079950	313.893	-0.711326	0.516475	1.37527	0.169047	0.38971	STX7
ENSG00000282988	20.8945	3.11073	0.807599	-4.01322	5.99e-05	0.00333308	NA
ENSG00000079999	36.5088	-0.0162398	0.57601	0.0282483	0.977464	0.990337	KEAP1
ENSG00000080007	9.29276	-1.42874	0.869295	1.38074	0.167359	0.387841	DDX43
ENSG00000080031	2.27624	0.215529	0.794496	-0.286488	0.774505	NA	PTPRH
ENSG00000080166	12.271	0.827264	0.874291	-1.13302	0.257204	0.495063	DCT
ENSG00000080189	112.048	0.775989	0.486283	-1.59714	0.110234	0.306889	SLC35C2
ENSG00000080200	302.023	-0.864933	0.55638	1.54892	0.121401	0.323658	CRYBG3
ENSG00000080224	24.9066	0.575441	0.846452	-0.71083	0.47719	0.697361	EPHA6
ENSG00000080293	0.778599	0.19775	0.672204	-0.30918	0.757184	NA	SCTR
ENSG00000080298	250.726	0.521924	0.517044	-1.01289	0.311114	0.551624	RFX3
ENSG00000080345	736.699	-0.127072	0.40528	0.313516	0.753889	0.879714	RIF1
ENSG00000154864	151.788	3.10796	0.71787	-4.45255	8.49e-06	0.000846532	PIEZO2
ENSG00000080493	24.1921	-1.84703	0.803039	2.18504	0.0288861	0.142109	SLC4A4
ENSG00000080503	950.849	-0.0904546	0.286363	0.315884	0.752091	0.878472	SMARCA2
ENSG00000080511	0.429696	-0.851285	0.818409	1.03989	0.298391	NA	RDH8
ENSG00000080546	103.448	-0.727325	0.644927	1.12259	0.261612	0.500019	SESN1
ENSG00000080561	91.6472	-0.43887	0.656994	0.665576	0.505682	0.720235	MID2
ENSG00000080572	0.105805	-0.0617096	0.497944	0.124	0.901315	NA	DNAAF6
ENSG00000080573	65.5814	1.10128	0.576698	-1.9122	0.0558502	0.206707	COL5A3
ENSG00000080603	498.721	1.15886	0.422702	-2.74512	0.00604888	0.0590581	SRCAP
ENSG00000080608	124.591	0.162697	0.449315	-0.362408	0.717047	0.858833	PUM3
ENSG00000080618	5.72372	0.460577	0.840499	-0.548418	0.583405	0.776708	CPB2
ENSG00000080644	5.6399	0.413318	0.858437	0.0973815	0.922423	0.964451	CHRNA3
ENSG00000080709	2.1606	1.15584	0.874449	-1.40116	0.161165	NA	KCNN2
ENSG00000080802	158.464	0.433523	0.288933	-1.50009	0.13359	0.341999	CNOT4
ENSG00000080815	432.833	0.684485	0.356457	-1.92063	0.0547784	0.204067	PSEN1
ENSG00000080819	27.0593	0.846051	0.689607	-1.23645	0.216292	0.449091	CPOX
ENSG00000080822	147.691	0.464019	0.448326	-1.03603	0.300189	0.541204	CLDND1
ENSG00000153802	35.5013	3.10633	0.820044	-4.42813	9.51e-06	0.000914389	TMPRSS11D
ENSG00000080824	1380.53	-1.21619	0.51889	2.33518	0.0195342	0.115638	HSP90AA1
ENSG00000080839	63.6441	-0.995627	0.650686	1.5247	0.127335	0.332259	RBL1
ENSG00000080845	215.32	0.931832	0.405459	-2.2983	0.0215445	0.122136	DLGAP4
ENSG00000080854	123.378	-0.50325	0.73488	0.679942	0.496541	0.712443	IGSF9B
ENSG00000080910	1.16462	0.657484	0.87294	-0.760642	0.446871	NA	CFHR2
ENSG00000080947	141.341	-0.405256	0.70472	0.578007	0.563259	0.763533	CROCCP3
ENSG00000080986	17.0368	1.04654	0.790677	-1.36312	0.172845	0.394343	NDC80
ENSG00000081014	97.0901	-0.263311	0.601242	0.440288	0.659729	0.823563	AP4E1
ENSG00000081019	144.806	-0.285959	0.407643	0.701404	0.483051	0.701377	RSBN1
ENSG00000081026	175.68	0.797386	0.51452	-1.55422	0.120133	0.321746	MAGI3
ENSG00000081041	27.8848	-1.09598	0.763816	1.39972	0.161596	0.380429	CXCL2
ENSG00000081051	0.0215612	-0.0650937	0.425257	0.153069	0.878344	NA	AFP
ENSG00000081052	82.8105	0.864977	0.74623	-1.18353	0.236599	0.472349	COL4A4
ENSG00000081059	154.511	-0.168874	0.47208	0.358741	0.719789	0.86045	TCF7
ENSG00000081087	95.8646	-0.927206	0.469154	1.97459	0.048315	0.1896	OSTM1
ENSG00000081138	2.84668	1.28599	0.874476	-1.60976	0.107449	NA	CDH7
ENSG00000081148	9.606	-0.140264	0.746019	0.188336	0.850613	0.92871	IMPG2
ENSG00000081154	164.795	-0.962935	0.513163	1.87234	0.0611602	0.218699	PCNP
ENSG00000081177	87.1513	0.255089	0.564054	-0.452827	0.650674	0.818202	EXD2
ENSG00000081181	22.9474	-0.881341	0.649165	1.34725	0.177901	0.401251	ARG2
ENSG00000081189	259.551	0.615023	0.640148	-0.966387	0.333851	0.573715	MEF2C
ENSG00000081237	273.557	-1.22519	0.707578	1.70115	0.0889157	0.270539	PTPRC
ENSG00000081248	24.0935	0.844109	0.838313	-2.39827	0.0164725	0.105221	CACNA1S
ENSG00000162849	89.25	3.10367	0.6671	-4.61884	3.86e-06	0.000489127	KIF26B
ENSG00000081307	255.167	-0.682817	0.490507	1.39036	0.16442	0.384159	UBA5
ENSG00000081320	240.771	-0.965673	0.553313	1.73893	0.0820472	0.25838	STK17B
ENSG00000081377	125.949	1.41353	0.552296	-2.57123	0.0101339	0.0796791	CDC14B
ENSG00000081386	112.606	0.810731	0.395631	-2.04895	0.0404672	0.170981	ZNF510
ENSG00000081479	23.1401	-1.88492	0.874382	1.7892	0.0735821	0.242068	LRP2
ENSG00000081665	317.654	0.334499	0.3755	-0.891405	0.372712	0.611266	ZNF506
ENSG00000081692	36.3588	1.19295	0.650186	-1.83586	0.0663784	0.228377	JMJD4
ENSG00000081721	12.2705	-0.153209	0.754265	0.201298	0.840466	0.923588	DUSP12
ENSG00000081760	171.441	-0.0449928	0.413621	0.108768	0.913386	0.960333	AACS
ENSG00000081791	176.195	0.253549	0.413283	-0.613471	0.539565	0.744576	DELE1
ENSG00000081800	0.252565	-0.260371	0.579767	0.37695	0.706211	NA	SLC13A1
ENSG00000081803	83.7297	-1.4432	0.67286	2.11296	0.0346041	0.156847	CADPS2
ENSG00000081818	44.6335	1.55856	0.708385	-2.24435	0.02481	0.131471	PCDHB4
ENSG00000081842	12.4424	1.32606	0.83566	-1.65365	0.0981986	0.287342	PCDHA6
ENSG00000081853	24.4466	1.25142	0.736437	-1.71638	0.0860927	0.265815	PCDHGA2
ENSG00000081870	34.0044	0.133452	0.541051	-0.246334	0.805423	0.907607	HSPB11
ENSG00000081913	138.845	0.219367	0.546171	-0.402225	0.687519	0.840403	PHLPP1
ENSG00000285693	19.4942	3.10246	0.768427	-3.72734	0.000193513	0.00710362	NA
ENSG00000113248	33.7933	3.09277	0.669706	-3.79422	0.000148109	0.00609056	PCDHB15
ENSG00000082014	60.1503	0.583282	0.616405	-0.947567	0.34335	0.583432	SMARCD3
ENSG00000082068	124.211	0.367252	0.606107	-0.607515	0.543509	0.74772	WDR70
ENSG00000082074	140.641	-0.513506	0.709512	0.717891	0.472824	0.694034	FYB1
ENSG00000082126	0.954204	0.93177	0.868892	-0.720369	0.471298	NA	MPP4
ENSG00000082146	26.844	0.833086	0.638604	-1.3147	0.18861	0.415145	STRADB
ENSG00000082153	268.198	-0.00657239	0.536212	0.0122567	0.990221	0.995906	BZW1
ENSG00000082175	62.856	-0.134921	0.836875	0.160137	0.872773	0.939199	PGR
ENSG00000143476	26.3174	3.08748	0.813878	-3.86113	0.000112864	0.00511996	DTL
ENSG00000082212	158.838	0.569528	0.495567	-1.15095	0.249752	0.486103	ME2
ENSG00000082213	46.8905	-0.486298	0.515035	0.944132	0.345102	0.585256	C5orf22
ENSG00000082258	278.263	0.610939	0.437071	-1.39908	0.161788	0.380799	CCNT2
ENSG00000082269	164.328	0.919491	0.477844	-1.92548	0.0541692	0.202681	FAM135A
ENSG00000082293	95.3914	1.61329	0.84141	-2.23224	0.0255989	0.133755	COL19A1
ENSG00000082397	84.8034	-0.196245	0.639391	0.306468	0.759248	0.882625	EPB41L3
ENSG00000082438	276.257	-1.14844	0.540619	2.11562	0.0343774	0.156279	COBLL1
ENSG00000082458	109.787	-1.29111	0.556381	2.31005	0.0208851	0.120065	DLG3
ENSG00000167614	238.783	3.08696	0.598308	-5.27659	1.32e-07	4.57e-05	TTYH1
ENSG00000082497	189.522	0.0143135	0.525551	-0.0272577	0.978254	0.990667	SERTAD4
ENSG00000082512	290.123	-0.213063	0.411896	0.517301	0.604946	0.790192	TRAF5
ENSG00000082515	31.9999	-0.122618	0.679787	0.180815	0.856513	0.931097	MRPL22
ENSG00000082516	68.8175	0.202909	0.631914	-0.321591	0.747762	0.876409	GEMIN5
ENSG00000082556	2.34194	-0.447772	0.790692	0.982032	0.326084	NA	OPRK1
ENSG00000082641	410.108	-0.493092	0.463407	1.06317	0.287706	0.528787	NFE2L1
ENSG00000082684	11.2696	1.70029	0.849928	-2.28929	0.0220626	0.123489	SEMA5B
ENSG00000082701	524.249	0.86534	0.540667	-1.60608	0.108257	0.303441	GSK3B
ENSG00000082781	125.414	0.432498	0.57805	-0.749226	0.453721	0.67984	ITGB5
ENSG00000082805	385.314	0.643328	0.367034	-1.7537	0.0794822	0.254107	ERC1
ENSG00000082898	725.724	0.388584	0.388373	-0.398989	0.689901	0.842048	XPO1
ENSG00000082929	2.42046	1.74993	0.872103	-1.50176	0.133159	NA	LINC01587
ENSG00000082996	122.118	-0.365229	0.51577	0.707557	0.47922	0.698839	RNF13
ENSG00000083067	21.3151	0.0316642	0.806717	-0.0391673	0.968757	0.987351	TRPM3
ENSG00000083093	84.5896	-0.518722	0.643374	0.804301	0.421223	0.651393	PALB2
ENSG00000083097	268.536	0.473179	0.362286	-1.3061	0.191517	0.419051	DOP1A
ENSG00000083099	97.4433	0.307623	0.498792	-0.616909	0.537295	0.74287	LYRM2
ENSG00000083123	90.7706	0.23689	0.52481	-0.451716	0.651473	0.818635	BCKDHB
ENSG00000083168	582.986	-0.00249809	0.247111	0.0101104	0.991933	0.996655	KAT6A
ENSG00000083223	248.523	0.0241587	0.391037	-0.0617933	0.950727	0.978332	TUT7
ENSG00000083290	96.5248	0.844194	0.594062	-1.42834	0.153194	0.369699	ULK2
ENSG00000083307	216.882	0.196309	0.6078	-0.324233	0.745762	0.875541	GRHL2
ENSG00000083312	327.319	-0.432199	0.487705	0.885382	0.375951	0.61398	TNPO1
ENSG00000083444	164.407	1.14114	0.541161	-2.11626	0.0343227	0.156192	PLOD1
ENSG00000083454	7.3258	0.0115619	0.874127	0.335749	0.73706	0.870586	P2RX5
ENSG00000083457	14.8376	-0.0195525	0.731805	0.0266358	0.97875	0.99089	ITGAE
ENSG00000083520	190.174	-0.282574	0.467413	0.604272	0.545663	0.749629	DIS3
ENSG00000094755	1269.12	3.08179	0.7194	-4.64969	3.32e-06	0.000450515	GABRP
ENSG00000083544	129.622	-0.0241786	0.462891	0.0523247	0.95827	0.982132	TDRD3
ENSG00000083622	0.0224735	-0.112969	0.425257	0.268369	0.788415	NA	NA
ENSG00000083635	21.111	-0.170717	0.604272	0.282934	0.777227	0.892617	NUFIP1
ENSG00000083642	255.134	0.00957536	0.413534	-0.0231603	0.981522	0.992205	PDS5B
ENSG00000083720	113.37	-1.82072	0.660574	2.74658	0.00602193	0.0589018	OXCT1
ENSG00000083750	37.9805	-0.0642267	0.568828	0.113443	0.909679	0.958522	RRAGB
ENSG00000083782	1.31193	0.246085	0.647883	-0.469725	0.638551	NA	EPYC
ENSG00000083799	310.627	-0.773015	0.446019	1.73205	0.0832646	0.260745	CYLD
ENSG00000279712	65.1211	3.08098	0.775244	-4.44216	8.91e-06	0.000871789	NA
ENSG00000171102	42.3717	3.07199	0.821851	-4.53702	5.71e-06	0.000643664	OBP2B
ENSG00000149633	155.435	3.07092	0.697	-4.62404	3.76e-06	0.000483338	KIAA1755
ENSG00000083817	14.5066	0.206766	0.718251	-0.289243	0.772395	0.889983	ZNF416
ENSG00000083828	135.949	-0.0448371	0.399833	0.112155	0.910701	0.959057	ZNF586
ENSG00000083838	33.0074	1.43269	0.742385	-1.99387	0.0461661	0.18463	ZNF446
ENSG00000083844	255.783	-0.279905	0.457197	0.613147	0.539779	0.744676	ZNF264
ENSG00000083845	254.58	0.0459055	0.418996	-0.109566	0.912753	0.960211	RPS5
ENSG00000132749	44.2083	3.06906	0.757551	-3.95843	7.54e-05	0.00385231	TESMIN
ENSG00000083896	397.778	-1.17869	0.54292	2.16293	0.0305466	0.146629	YTHDC1
ENSG00000083937	84.9313	-0.470511	0.519338	0.905108	0.365408	0.604901	CHMP2B
ENSG00000084070	103.96	-1.94634	0.696356	2.73074	0.00631916	0.0605718	SMAP2
ENSG00000084072	89.5695	0.0802915	0.523621	-0.153269	0.878186	0.942248	PPIE
ENSG00000084073	72.5777	-1.07493	0.536056	1.99925	0.0455809	0.183344	ZMPSTE24
ENSG00000084090	233.761	-0.404853	0.468134	0.864398	0.38737	0.62386	STARD7
ENSG00000084092	21.8142	-0.615918	0.539873	1.13756	0.255306	0.492995	NOA1
ENSG00000084093	287.596	0.35205	0.384631	-0.915393	0.359986	0.599688	REST
ENSG00000084110	19.7964	0.786523	0.874407	-1.07973	0.280262	0.520548	HAL
ENSG00000183914	86.5716	3.06839	0.787128	-4.25534	2.09e-05	0.00159092	DNAH2
ENSG00000084207	84.9514	0.486365	0.406605	-1.1943	0.23236	0.467432	GSTP1
ENSG00000084234	690.202	-0.310459	0.395226	0.78534	0.432254	0.661661	APLP2
ENSG00000084444	28.1476	0.0948457	0.661599	-0.143836	0.88563	0.945948	FAM234B
ENSG00000084453	50.5365	-0.90705	0.835761	1.03955	0.298551	0.539659	SLCO1A2
ENSG00000084463	154.396	-0.958025	0.552704	1.72706	0.0841577	0.262249	WBP11
ENSG00000084623	163.195	0.0048703	0.414393	-0.0117544	0.990622	0.996076	EIF3I
ENSG00000084628	2.20461	0.782161	0.854722	-0.849506	0.3956	NA	NKAIN1
ENSG00000084636	272.369	0.442427	0.567678	-0.782429	0.433963	0.662772	COL16A1
ENSG00000084652	187.534	0.269868	0.256564	-1.05144	0.293057	0.534153	TXLNA
ENSG00000084674	5.19946	0.419962	0.871244	-0.517161	0.605044	0.790192	APOB
ENSG00000084676	287.309	-0.497554	0.395042	1.25941	0.207883	0.439465	NCOA1
ENSG00000084693	81.3356	-1.12202	0.539552	2.08686	0.0369003	0.162828	AGBL5
ENSG00000288745	17.8835	3.06247	0.740765	-3.71778	0.000200977	0.00724191	NA
ENSG00000188807	47.2243	3.06172	0.729662	-4.20321	2.63e-05	0.00190282	TMEM201
ENSG00000084733	216.38	-0.872586	0.51087	1.70445	0.0882966	0.269568	RAB10
ENSG00000084734	0.738087	0.083501	0.743858	0.193257	0.846758	NA	GCKR
ENSG00000084754	243.248	-0.484866	0.306508	1.58182	0.113691	0.312557	HADHA
ENSG00000084764	38.1401	0.375158	0.543312	-0.690727	0.489737	0.706775	MAPRE3
ENSG00000198554	44.3514	3.06145	0.736999	-4.07204	4.66e-05	0.00282084	WDHD1
ENSG00000085063	1203.39	-0.169242	0.443036	0.3819	0.702535	0.85008	CD59
ENSG00000085117	62.3538	0.180702	0.515797	-0.350553	0.725924	0.863447	CD82
ENSG00000258910	22.3771	3.059	0.821628	-4.09726	4.18e-05	0.00263407	NA
ENSG00000085224	919.355	-0.584725	0.317953	1.83885	0.0659371	0.227731	ATRX
ENSG00000085231	19.4567	-0.575407	0.75009	0.761258	0.446503	0.673474	AK6
ENSG00000085265	10.3329	0.452193	0.711576	-0.633335	0.526515	0.735242	FCN1
ENSG00000085274	61.7645	-0.0207022	0.626061	0.0330679	0.97362	0.988929	MYNN
ENSG00000085276	160.863	0.905692	0.642811	-1.42098	0.155322	0.372496	MECOM
ENSG00000085365	139.93	-0.839682	0.477169	1.75804	0.0787403	0.252753	SCAMP1
ENSG00000085377	77.3502	-0.336581	0.48798	0.689992	0.490199	0.707295	PREP
ENSG00000085382	88.8755	0.251156	0.514458	-0.489346	0.624597	0.802888	HACE1
ENSG00000085415	206.203	0.64125	0.419513	-1.52953	0.126133	0.330753	SEH1L
ENSG00000085433	44.0445	0.395763	0.493022	-0.802747	0.422121	0.65228	WDR47
ENSG00000085449	132.313	0.0329248	0.55913	-0.0588834	0.953045	0.979404	WDFY1
ENSG00000085465	10.7011	0.858782	0.742784	-1.20283	0.229042	0.463766	OVGP1
ENSG00000085491	71.2964	0.243987	0.468891	-0.520238	0.602898	0.789274	SLC25A24
ENSG00000085511	185.308	-0.627698	0.569132	1.10115	0.270832	0.510129	MAP3K4
ENSG00000099364	71.4002	3.05173	0.671098	-4.54305	5.54e-06	0.000634952	FBXL19
ENSG00000237438	192.535	3.05083	0.589132	-5.18813	2.12e-07	6.64e-05	NA
ENSG00000085563	19.5388	-1.48926	0.851165	1.63472	0.102108	0.293207	ABCB1
ENSG00000085644	42.9453	0.645323	0.575154	-1.12672	0.25986	0.498129	ZNF213
ENSG00000085662	32.5582	0.815167	0.69179	-1.18029	0.237884	0.473518	AKR1B1
ENSG00000085719	230.495	-0.711461	0.590752	1.20062	0.2299	0.464425	CPNE3
ENSG00000085721	94.6079	-0.865271	0.492003	1.75715	0.0788921	0.253047	RRN3
ENSG00000085733	382.691	0.0380523	0.330592	-0.115102	0.908364	0.957604	CTTN
ENSG00000085741	4.12993	-0.11349	0.859062	0.12951	0.896954	NA	WNT11
ENSG00000085760	58.5288	-1.18866	0.549317	2.15708	0.0309995	0.147489	MTIF2
ENSG00000085788	219.574	-0.22987	0.360884	0.636947	0.524159	0.733554	DDHD2
ENSG00000085831	147.523	0.133791	0.599507	-0.224651	0.822251	0.915037	TTC39A
ENSG00000085832	311.544	-0.207332	0.387398	0.53513	0.59256	0.782622	EPS15
ENSG00000279412	39.307	3.04831	0.700807	-4.1204	3.78e-05	0.00246965	NA
ENSG00000085871	15.2376	-0.0300918	0.615904	0.0488555	0.961034	0.983397	MGST2
ENSG00000085872	86.7655	1.10434	0.50392	-2.19757	0.0279798	0.140033	CHERP
ENSG00000085978	77.2739	-0.255087	0.432569	0.589634	0.555436	0.757694	ATG16L1
ENSG00000085982	130.97	0.402781	0.518512	-0.77797	0.436587	0.66499	USP40
ENSG00000085998	134.661	0.328839	0.502679	-0.65951	0.509568	0.722618	POMGNT1
ENSG00000109576	26.3077	3.04606	0.733232	-3.91061	9.21e-05	0.00438884	AADAT
ENSG00000086015	203.012	1.27585	0.503505	-2.54113	0.0110496	0.0837487	MAST2
ENSG00000086061	134.011	-0.722742	0.41231	1.75199	0.0797758	0.25463	DNAJA1
ENSG00000086062	368.434	-0.207355	0.329893	0.628449	0.52971	0.737255	B4GALT1
ENSG00000086065	43.7371	0.117281	0.534399	-0.219285	0.826428	0.916977	CHMP5
ENSG00000086102	192.924	-0.225008	0.351539	0.640206	0.522039	0.732111	NFX1
ENSG00000086159	22.4977	-0.972209	0.856433	1.09989	0.27138	0.510592	AQP6
ENSG00000086189	99.9773	0.428888	0.462969	-0.926835	0.354012	0.594052	DIMT1
ENSG00000086200	60.8707	1.15475	0.551042	-2.10391	0.035386	0.158925	IPO11
ENSG00000086205	63.1929	-1.52264	0.696559	2.14755	0.0317499	0.149442	FOLH1
ENSG00000086232	224.086	-0.670361	0.460994	1.45311	0.146194	0.360301	EIF2AK1
ENSG00000086288	0.800667	0.12147	0.819118	-0.149806	0.880918	NA	NME8
ENSG00000086289	25.4045	-1.46609	0.766424	1.86856	0.0616838	0.219769	EPDR1
ENSG00000086300	15.6376	0.705572	0.848591	-0.870534	0.384009	0.62058	SNX10
ENSG00000086475	84.1506	1.43577	0.579346	-2.48295	0.0130298	0.0917695	SEPHS1
ENSG00000086504	20.8312	-0.845597	0.697281	1.20219	0.229291	0.464052	MRPL28
ENSG00000086506	0.016571	-0.0597073	0.425265	0.272892	0.784936	NA	HBQ1
ENSG00000086544	69.6024	0.318179	0.504468	0.00538045	0.995707	0.998301	ITPKC
ENSG00000086548	39.481	-0.401252	0.847736	0.461458	0.64447	0.814537	CEACAM6
ENSG00000086570	314.35	0.62663	0.553913	-1.13456	0.256559	0.494484	FAT2
ENSG00000086589	80.7227	-0.477367	0.521992	0.913517	0.360971	0.600607	RBM22
ENSG00000278948	118.79	3.04477	0.592291	-5.07672	3.84e-07	0.000100907	NA
ENSG00000086619	171.229	-0.904928	0.450315	2.00791	0.044653	0.181202	ERO1B
ENSG00000086666	200.566	-0.236632	0.321435	0.736122	0.461657	0.685722	ZFAND6
ENSG00000086696	58.3247	0.00706523	0.813117	-0.00869087	0.993066	0.997324	HSD17B2
ENSG00000086712	104.267	0.304934	0.420362	-0.725938	0.467877	0.69085	TXLNG
ENSG00000086717	2.57973	1.15517	0.87196	-1.37447	0.169295	NA	PPEF1
ENSG00000086730	22.3012	0.936944	0.648329	-1.43613	0.150964	0.36732	LAT2
ENSG00000086758	1305.66	0.541874	0.303547	-1.78547	0.0741855	0.243088	HUWE1
ENSG00000086827	50.0839	-0.0925775	0.606464	0.152663	0.878664	0.942338	ZW10
ENSG00000086848	94.3897	-0.684765	0.565518	1.20851	0.226852	0.461088	ALG9
ENSG00000086967	17.5116	0.741532	0.827143	-1.44291	0.149044	0.364128	MYBPC2
ENSG00000086991	17.8391	1.34809	0.817045	-1.71447	0.0864427	0.26635	NOX4
ENSG00000087008	67.8702	0.967393	0.545391	-1.7756	0.0757997	0.246466	ACOX3
ENSG00000087053	227.024	0.238682	0.415071	-0.575006	0.565288	0.764948	MTMR2
ENSG00000087074	200.341	-0.0452764	0.476572	0.095008	0.924308	0.965392	PPP1R15A
ENSG00000087076	2.88737	-0.0829833	0.869336	0.0937732	0.925289	NA	HSD17B14
ENSG00000272872	40.6634	3.04337	0.82315	-4.4892	7.15e-06	0.00075514	NA
ENSG00000087085	13.7431	0.847504	0.766475	-1.11266	0.265856	0.504817	ACHE
ENSG00000087086	403.358	0.787309	0.49387	-1.59721	0.110219	0.306889	FTL
ENSG00000087087	244.741	0.852209	0.409513	-2.08208	0.0373356	0.163787	SRRT
ENSG00000087088	42.7385	0.710663	0.606529	-1.17777	0.238889	0.474213	BAX
ENSG00000087095	62.8016	0.534724	0.582004	-0.925267	0.354827	0.594636	NLK
ENSG00000087111	63.0972	0.890131	0.544166	-1.64545	0.0998766	0.289461	PIGS
ENSG00000227218	12.8368	3.03859	0.811938	-3.82435	0.000131117	0.00563934	NA
ENSG00000087128	6.39615	-0.856183	0.871852	0.869888	0.384362	0.620903	TMPRSS11E
ENSG00000240445	130.432	3.03735	0.688385	-4.55109	5.34e-06	0.000621617	FOXO3B
ENSG00000171346	817.442	3.03274	0.692447	-4.63022	3.65e-06	0.000477036	KRT15
ENSG00000087191	96.519	-0.038924	0.410676	0.09482	0.924458	0.965454	PSMC5
ENSG00000087206	98.5975	1.01149	0.563659	-1.79571	0.072541	0.239631	UIMC1
ENSG00000087237	4.22443	-0.180358	0.873806	0.206986	0.836021	NA	CETP
ENSG00000087245	304.919	-0.159797	0.723209	0.220341	0.825606	0.916687	MMP2
ENSG00000087250	2.44841	-1.97988	0.777391	1.9723	0.0485749	NA	MT3
ENSG00000087253	79.2972	-0.289493	0.686243	0.421223	0.673592	0.832114	LPCAT2
ENSG00000087258	32.6825	0.202528	0.815634	-0.249768	0.802767	0.90645	GNAO1
ENSG00000087263	95.9792	0.761622	0.545188	-1.40008	0.16149	0.380273	OGFOD1
ENSG00000087266	396.653	1.16573	0.506509	-2.31173	0.0207926	0.119892	SH3BP2
ENSG00000087269	93.3698	0.207129	0.510846	-0.405356	0.685216	0.839303	NOP14
ENSG00000087274	572.95	-0.133195	0.303719	0.438568	0.660975	0.824239	ADD1
ENSG00000087299	55.2549	1.67956	0.712423	-2.42253	0.0154131	0.101225	L2HGDH
ENSG00000087301	34.3962	0.186164	0.660383	-0.282677	0.777424	0.89277	TXNDC16
ENSG00000087302	138.089	0.283443	0.475937	-0.595009	0.551838	0.754936	RTRAF
ENSG00000087303	72.0234	0.547771	0.664995	-0.826713	0.4084	0.641226	NID2
ENSG00000087338	61.4084	1.1833	0.608688	-1.96714	0.0491666	0.191512	GMCL1
ENSG00000087365	265.467	-0.855625	0.368523	2.32107	0.0202829	0.118155	SF3B2
ENSG00000087448	155.428	0.927649	0.455355	-2.03935	0.0414156	0.173103	KLHL42
ENSG00000087460	1562.96	-0.218802	0.351705	0.622095	0.533879	0.740483	GNAS
ENSG00000087470	201.361	-0.149268	0.369195	0.404408	0.685913	0.839607	DNM1L
ENSG00000087494	4.59559	-0.0689455	0.855506	0.110014	0.912398	0.959885	PTHLH
ENSG00000087495	5.02311	0.897095	0.874476	-1.12485	0.260654	0.498901	PHACTR3
ENSG00000087502	217.863	-0.179631	0.540584	0.332225	0.739719	0.872261	ERGIC2
ENSG00000087510	244.101	1.40195	0.544894	-2.58532	0.00972886	0.0776085	TFAP2C
ENSG00000087586	9.11929	-0.816937	0.751772	1.09161	0.275003	0.51421	AURKA
ENSG00000087589	7.23259	0.231535	0.776237	-0.295954	0.767265	0.886865	CASS4
ENSG00000087842	3.30758	0.401649	0.865721	-0.49546	0.620275	NA	PIR
ENSG00000087884	19.7536	0.236317	0.736674	-0.320909	0.748279	0.876718	AAMDC
ENSG00000087903	47.6841	1.73722	0.711049	-2.51089	0.0120428	0.0880196	RFX2
ENSG00000087995	67.7917	0.914325	0.611193	-1.50684	0.131852	0.339526	METTL2A
ENSG00000088002	5.88595	1.51453	0.87451	-2.16305	0.0305374	0.146618	SULT2B1
ENSG00000088035	34.9196	0.548922	0.589592	-0.930424	0.352152	0.592368	ALG6
ENSG00000088038	132.729	-0.125207	0.537645	0.233194	0.81561	0.911367	CNOT3
ENSG00000088053	8.71898	-1.38363	0.871711	1.4584	0.14473	0.358372	GP6
ENSG00000088179	255.141	-0.203822	0.533731	0.382798	0.701869	0.849749	PTPN4
ENSG00000088205	168.802	0.234474	0.443169	-0.529219	0.596654	0.785285	DDX18
ENSG00000088247	243.253	0.445516	0.432583	-1.03117	0.30246	0.543163	KHSRP
ENSG00000088256	122.98	0.247074	0.532877	-0.464352	0.642396	0.813731	GNA11
ENSG00000088280	126.156	0.552445	0.543875	-1.0178	0.308773	0.54969	ASAP3
ENSG00000088298	15.2568	-0.550963	0.662291	0.825966	0.408824	0.641659	EDEM2
ENSG00000088305	14.1256	0.982834	0.748815	-1.33993	0.180269	0.404377	DNMT3B
ENSG00000088320	0.869753	0.531436	0.862026	-0.622103	0.533874	NA	REM1
ENSG00000084710	55.2437	3.0323	0.71	-4.15497	3.25e-05	0.00222894	EFR3B
ENSG00000162585	72.2747	3.0304	0.622646	-4.84503	1.27e-06	0.000241404	FAAP20
ENSG00000088356	11.0679	-0.0232445	0.690252	0.033795	0.973041	0.988929	PDRG1
ENSG00000088367	147.125	0.0532795	0.647671	-0.0823518	0.934367	0.970264	EPB41L1
ENSG00000088386	5.34149	1.33775	0.871623	-1.46903	0.141824	0.354228	SLC15A1
ENSG00000088387	520.206	0.113958	0.62142	-0.183577	0.854345	0.930202	DOCK9
ENSG00000088448	195.763	-0.172832	0.369985	0.467335	0.64026	0.812565	ANKRD10
ENSG00000088451	19.8145	0.939639	0.741193	-1.28211	0.199805	0.42968	TGDS
ENSG00000088538	54.3843	1.55618	0.677895	-2.31896	0.0203974	0.118502	DOCK3
ENSG00000088543	17.2176	1.85678	0.81109	-2.33346	0.0196238	0.115839	C3orf18
ENSG00000088682	49.6855	0.100745	0.508281	-0.198348	0.842773	0.924977	COQ9
ENSG00000088726	8.50238	1.34093	0.859847	-1.69122	0.0907943	0.273719	TMEM40
ENSG00000088727	16.7147	-0.509001	0.774005	0.663036	0.507307	0.721012	KIF9
ENSG00000088756	56.7447	1.24942	0.696054	-1.83141	0.0670387	0.229768	ARHGAP28
ENSG00000088766	59.9876	-0.929123	0.654959	1.41119	0.158188	0.37623	CRLS1
ENSG00000088782	0	#VALUE!	NA	NA	NA	NA	DEFB127
ENSG00000088808	114.475	-0.923377	0.498646	1.85332	0.0638367	0.224138	PPP1R13B
ENSG00000088812	198.736	-0.260446	0.298903	0.871453	0.383507	0.619987	ATRN
ENSG00000088826	33.01	1.28715	0.743332	-1.79581	0.072525	0.239619	SMOX
ENSG00000088827	42.3762	0.502579	0.719426	-0.705363	0.480585	0.699798	SIGLEC1
ENSG00000088832	311.286	-0.00424382	0.353376	0.01201	0.990418	0.995918	FKBP1A
ENSG00000088833	94.5876	-0.46396	0.497709	0.934395	0.3501	0.590202	NSFL1C
ENSG00000088836	111.075	-0.212976	0.671768	0.316426	0.751679	0.878287	SLC4A11
ENSG00000160469	25.7999	3.03024	0.782095	-3.67591	0.000237007	0.00808074	BRSK1
ENSG00000088876	69.4483	0.794349	0.60928	-1.30847	0.190714	0.418198	ZNF343
ENSG00000088881	23.1009	-0.333669	0.682223	0.497375	0.618925	0.799806	EBF4
ENSG00000088882	20.8816	0.916439	0.846435	-1.14987	0.250198	0.486664	CPXM1
ENSG00000088888	592.895	0.486468	0.197486	-2.46277	0.0137867	0.0944796	MAVS
ENSG00000088899	64.1404	-0.75283	0.563405	1.33281	0.182593	0.407384	LZTS3
ENSG00000088926	0.888177	0.084662	0.74333	-0.10906	0.913155	NA	F11
ENSG00000088930	133.462	-0.950297	0.507366	1.86911	0.0616073	0.219589	XRN2
ENSG00000088970	73.1584	-0.0822645	0.502264	0.163856	0.869845	0.937593	KIZ
ENSG00000088986	90.6807	-0.0640922	0.50499	0.126932	0.898994	0.952895	DYNLL1
ENSG00000088992	13.5517	-2.24347	0.872774	2.44531	0.0144726	0.0970911	TESC
ENSG00000089006	196.26	0.185347	0.424704	-0.436451	0.66251	0.825057	SNX5
ENSG00000089009	788.42	-0.142725	0.394431	0.361806	0.717497	0.859066	RPL6
ENSG00000089012	1.65493	0.132376	0.839879	-0.151072	0.879919	NA	SIRPG
ENSG00000089022	308.719	0.660696	0.416676	-1.58777	0.112338	0.310381	MAPKAPK5
ENSG00000089041	24.3697	-1.35169	0.759612	1.74703	0.0806329	0.255646	P2RX7
ENSG00000089048	87.708	0.084508	0.431637	-0.195775	0.844786	0.925442	ESF1
ENSG00000089050	79.2843	0.913469	0.579127	-1.57357	0.115587	0.314955	RBBP9
ENSG00000089053	493.845	-0.582041	0.304107	1.91401	0.0556193	0.206244	ANAPC5
ENSG00000089057	185.085	0.599395	0.540349	-1.11772	0.263688	0.50265	SLC23A2
ENSG00000089060	61.6647	0.0877672	0.550954	-0.159587	0.873207	0.93922	SLC8B1
ENSG00000089063	86.1406	0.0892726	0.344315	-0.259288	0.795413	0.90251	TMEM230
ENSG00000089091	42.4951	0.523361	0.608195	-0.859899	0.389845	0.625774	DZANK1
ENSG00000089094	131.432	0.182277	0.499395	-0.366071	0.714312	0.857063	KDM2B
ENSG00000089101	1.79025	0.728928	0.831279	-0.927468	0.353684	NA	CFAP61
ENSG00000089116	0.219748	-0.0624742	0.527526	0.118564	0.905621	NA	LHX5
ENSG00000089123	44.4338	-0.394385	0.599688	0.656738	0.51135	0.724043	TASP1
ENSG00000089127	49.9143	0.106005	0.724701	-0.14678	0.883306	0.945105	OAS1
ENSG00000089154	327.404	0.0431426	0.560968	-0.0770908	0.938551	0.972303	GCN1
ENSG00000089157	863.4	0.378219	0.377856	-1.00113	0.316763	0.557011	RPLP0
ENSG00000089159	168.256	0.557201	0.524059	-1.06497	0.286891	0.527874	PXN
ENSG00000089163	1.5959	0.186672	0.852967	-0.258858	0.795745	NA	SIRT4
ENSG00000089169	5.45275	0.881881	0.853476	-1.05385	0.291951	0.533043	RPH3A
ENSG00000089177	115.078	-0.899851	0.496569	1.80956	0.0703644	0.23539	KIF16B
ENSG00000089195	39.422	-0.0585512	0.682713	0.0856858	0.931716	0.968949	TRMT6
ENSG00000089199	5.78085	-0.0960703	0.874539	0.108029	0.913973	0.96065	CHGB
ENSG00000089220	147.085	-0.210311	0.38427	0.547205	0.584238	0.777374	PEBP1
ENSG00000089225	3.51334	0.969642	0.853401	-1.38664	0.165552	NA	TBX5
ENSG00000089234	67.9829	0.534319	0.466709	-1.14565	0.25194	0.488964	BRAP
ENSG00000089248	151.898	-0.388682	0.354389	1.09673	0.27276	0.512057	ERP29
ENSG00000089250	27.0526	-1.08249	0.782112	1.3481	0.177626	0.401055	NOS1
ENSG00000089280	1343.93	0.619023	0.341908	-1.81094	0.0701498	0.235215	FUS
ENSG00000089289	43.187	-1.27685	0.488365	2.61144	0.00901625	0.0742423	IGBP1
ENSG00000089327	33.9317	-0.247065	0.62824	0.391791	0.695213	0.845827	FXYD5
ENSG00000089335	116.17	-0.634324	0.409124	1.5521	0.120639	0.322442	ZNF302
ENSG00000089351	108.838	-0.308745	0.523444	0.590622	0.554774	0.757078	GRAMD1A
ENSG00000089356	59.6941	-0.618166	0.602324	1.02363	0.30601	0.546718	FXYD3
ENSG00000089472	46.1115	-0.052868	0.616566	0.0864145	0.931137	0.968674	HEPH
ENSG00000089486	62.4921	1.33866	0.678704	-1.97961	0.0477478	0.188093	CDIP1
ENSG00000089505	4.21029	0.51233	0.847564	-0.604845	0.545282	NA	CMTM1
ENSG00000089558	0.396846	-0.00563259	0.738784	0.00768385	0.993869	NA	KCNH4
ENSG00000089597	274.083	-0.0883217	0.370912	0.238121	0.811787	0.909972	GANAB
ENSG00000089639	36.9968	-0.519835	0.68508	0.759925	0.4473	0.674251	GMIP
ENSG00000089682	216.766	-0.317534	0.517355	0.614201	0.539083	0.744148	RBM41
ENSG00000089685	9.06499	0.763957	0.819805	-0.968085	0.333002	0.572577	BIRC5
ENSG00000089692	13.0301	1.06797	0.849679	-1.36463	0.172371	0.393847	LAG3
ENSG00000089693	80.7212	0.772618	0.431168	-1.79089	0.0733107	0.241618	MLF2
ENSG00000089723	21.7056	1.81324	0.783739	-2.35328	0.0186088	0.112572	OTUB2
ENSG00000089737	427.372	-0.853487	0.425714	2.0036	0.0451127	0.182281	DDX24
ENSG00000089775	162.792	0.581584	0.411367	-1.41382	0.157416	0.374971	ZBTB25
ENSG00000089818	111.543	-0.802476	0.507239	1.58288	0.11345	0.312213	NECAP1
ENSG00000089820	49.3776	0.248186	0.747209	-0.335073	0.73757	0.870987	ARHGAP4
ENSG00000089847	5.5509	-0.506296	0.849783	0.607625	0.543436	0.747667	ANKRD24
ENSG00000089876	63.6381	0.210521	0.563223	-0.374273	0.708201	0.853628	DHX32
ENSG00000089902	153.014	-1.16645	0.438358	2.66239	0.00775876	0.0679065	RCOR1
ENSG00000089916	597.707	0.469021	0.359194	-1.30698	0.191219	0.418695	GPATCH2L
ENSG00000090006	179.53	0.0280454	0.593232	-0.0473058	0.962269	0.984077	LTBP4
ENSG00000090013	13.9702	-0.438555	0.703685	0.617809	0.536701	0.742533	BLVRB
ENSG00000091656	438.347	3.03013	0.655205	-4.80682	1.53e-06	0.000268652	ZFHX4
ENSG00000090054	137.153	0.0126547	0.406456	-0.031127	0.975168	0.989207	SPTLC1
ENSG00000090060	565.488	-0.363115	0.278266	1.30487	0.191936	0.419627	PAPOLA
ENSG00000090061	136.211	-0.168446	0.482726	0.34906	0.727044	0.864156	CCNK
ENSG00000204305	21.0758	3.02666	0.716899	-3.8664	0.000110455	0.00504255	AGER
ENSG00000090104	167.59	-0.732688	0.561824	1.301	0.193257	0.421489	RGS1
ENSG00000090238	111.187	-0.328825	0.380974	0.862916	0.388184	0.62453	YPEL3
ENSG00000090263	38.8172	-1.03679	0.685598	1.49734	0.134304	0.343027	MRPS33
ENSG00000090266	42.4099	-0.433291	0.492993	0.877316	0.380315	0.617064	NDUFB2
ENSG00000090273	63.3211	-0.708415	0.441228	1.60655	0.108152	0.303249	NUDC
ENSG00000144649	497.072	3.02612	0.555697	-5.50003	3.8e-08	1.7e-05	GASK1A
ENSG00000090339	48.1344	-0.647936	0.777501	0.822573	0.410751	0.643138	ICAM1
ENSG00000090372	114.75	-0.0788584	0.415642	0.189871	0.849411	0.928252	STRN4
ENSG00000090376	119.853	-0.83174	0.59812	1.38498	0.166058	0.386239	IRAK3
ENSG00000090382	919.99	-0.0306544	0.823707	1.43211	0.152112	0.368526	LYZ
ENSG00000090402	0.259618	-0.0178305	0.425261	0.0417412	0.966705	NA	SI
ENSG00000090432	17.0198	-0.755523	0.589229	1.28197	0.199852	0.429696	MUL1
ENSG00000081277	258.859	3.02554	0.676739	-4.63103	3.64e-06	0.000477036	PKP1
ENSG00000090470	84.4858	1.00829	0.483428	-2.08175	0.0373649	0.163846	PDCD7
ENSG00000090487	104.742	0.168116	0.396868	-0.423409	0.671997	0.831282	SPG21
ENSG00000090512	0.601337	0.468534	0.785623	-0.257718	0.796624	NA	FETUB
ENSG00000090520	126.279	-0.718148	0.574732	1.2457	0.212874	0.445659	DNAJB11
ENSG00000090530	29.4319	-0.717222	0.776323	0.911504	0.36203	0.601745	P3H2
ENSG00000090534	3.83138	0.455374	0.855593	-0.538899	0.589957	NA	THPO
ENSG00000090539	11.7847	1.08051	0.768982	-0.782102	0.434155	0.662882	CHRD
ENSG00000090554	14.7995	1.26027	0.748068	-1.68266	0.0924407	0.276808	FLT3LG
ENSG00000090565	120.544	0.853911	0.50735	-1.68451	0.0920836	0.276161	RAB11FIP3
ENSG00000090581	93.8057	-0.652956	0.479386	1.36245	0.173057	0.394524	GNPTG
ENSG00000090612	141.315	0.812089	0.546201	-1.48928	0.136413	0.346264	ZNF268
ENSG00000090615	473.854	-0.150215	0.321831	0.466817	0.640631	0.812693	GOLGA3
ENSG00000090621	449.203	-0.188457	0.561035	0.3357	0.737097	0.870586	PABPC4
ENSG00000090659	26.6103	-0.0954315	0.858905	0.110328	0.912149	0.9598	CD209
ENSG00000090661	36.2067	0.177093	0.644642	-0.27589	0.782632	0.896267	CERS4
ENSG00000090674	22.1819	0.218844	0.731119	-0.301032	0.76339	0.884748	MCOLN1
ENSG00000090686	230.615	-0.478462	0.392608	1.21863	0.222985	0.456824	USP48
ENSG00000090776	16.0576	0.298767	0.636161	-0.466879	0.640586	0.812693	EFNB1
ENSG00000090857	341.13	0.749926	0.47508	-1.58039	0.114017	0.31279	PDPR
ENSG00000090861	182.441	0.437174	0.366953	-1.19112	0.233608	0.469081	AARS1
ENSG00000090863	512.606	0.458793	0.358863	-1.27877	0.200978	0.431143	GLG1
ENSG00000090889	9.54576	1.86743	0.835742	-2.28283	0.0224404	0.124576	KIF4A
ENSG00000100427	66.5295	3.02496	0.824408	-4.84185	1.29e-06	0.000243147	MLC1
ENSG00000287151	51.5555	3.02373	0.675472	-4.33887	1.43e-05	0.00124436	C2orf27A
ENSG00000090932	0.116528	0.0164294	0.425279	0.108593	0.913525	NA	DLL3
ENSG00000090971	9.0122	1.30737	0.797826	-1.63766	0.101492	0.291994	NAT14
ENSG00000273308	11.6293	3.02252	0.809948	-3.78322	0.000154815	0.00622522	NA
ENSG00000090989	103.447	-0.36249	0.5403	0.669956	0.502886	0.717961	EXOC1
ENSG00000091009	116.438	-1.275	0.488663	2.60552	0.00917358	0.075018	RBM27
ENSG00000091010	0.488741	0.0299538	0.596558	-0.0510515	0.959284	NA	POU4F3
ENSG00000091039	329.046	-0.578263	0.535244	1.07833	0.280888	0.521323	OSBPL8
ENSG00000091073	86.2194	0.784114	0.5362	-1.46733	0.142288	0.354875	DTX2
ENSG00000091106	4.76852	1.42272	0.863586	-1.71593	0.0861747	0.265992	NLRC4
ENSG00000091127	54.3468	1.46652	0.678732	-2.18255	0.0290692	0.142716	PUS7
ENSG00000258947	29.0732	3.02194	0.823778	-4.22356	2.4e-05	0.00176248	TUBB3
ENSG00000091129	139.814	0.948493	0.713313	-1.35306	0.176037	0.398834	NRCAM
ENSG00000197261	20.4121	3.01911	0.809803	-3.86329	0.000111871	0.00508563	C6orf141
ENSG00000091137	8.1551	-0.639951	0.874485	0.69373	0.487852	0.70525	SLC26A4
ENSG00000091138	0.531234	0.0101559	0.721991	-0.0140127	0.98882	NA	SLC26A3
ENSG00000091140	124.656	-0.359623	0.485408	0.740537	0.458974	0.683635	DLD
ENSG00000091157	146.535	0.802324	0.471326	-1.70544	0.0881116	0.269309	WDR7
ENSG00000091164	138.544	-0.794456	0.498198	1.59324	0.111106	0.308203	TXNL1
ENSG00000091181	11.9591	1.06369	0.871568	-1.66563	0.0957868	0.282974	IL5RA
ENSG00000091262	25.8773	-1.93625	0.816248	2.22712	0.0259396	0.134621	ABCC6
ENSG00000091317	146.228	-0.381499	0.539181	0.708043	0.478919	0.698601	CMTM6
ENSG00000091409	919.05	0.469928	0.455718	-1.03197	0.302086	0.542878	ITGA6
ENSG00000167702	89.1946	3.01888	0.706576	-4.39602	1.1e-05	0.00101965	KIFC2
ENSG00000091436	325.625	0.386874	0.46052	-0.840503	0.400627	0.634885	MAP3K20
ENSG00000091482	4.36647	0.870463	0.872363	-0.8371	0.402537	0.637024	SMPX
ENSG00000091483	118.085	-1.29295	0.627696	2.04361	0.0409924	0.172333	FH
ENSG00000091490	98.7873	-0.81169	0.596981	1.35395	0.175751	0.398431	SEL1L3
ENSG00000091513	169.99	-0.313772	0.649541	0.481316	0.630292	0.806169	TF
ENSG00000157168	86.608	3.01766	0.773931	-3.60149	0.000316397	0.00962954	NRG1
ENSG00000091536	15.9824	1.36014	0.79659	-1.75056	0.0800216	0.254924	MYO15A
ENSG00000091542	94.614	-0.123815	0.429807	0.288004	0.773343	0.890456	ALKBH5
ENSG00000091583	0	#VALUE!	NA	NA	NA	NA	APOH
ENSG00000091592	241.558	0.593418	0.656965	-0.908905	0.3634	0.603073	NLRP1
ENSG00000257964	19.4768	3.01361	0.790922	-3.74679	0.000179115	0.00680286	NA
ENSG00000091640	35.0719	-0.396459	0.510794	0.774755	0.438485	0.666841	SPAG7
ENSG00000275004	11.0004	3.01008	0.808684	-3.75629	0.000172453	0.0066835	ZNF280B
ENSG00000259495	47.5708	3.01006	0.762461	-3.93472	8.33e-05	0.00409378	NA
ENSG00000091664	0.222556	-0.0413662	0.425257	0.0973437	0.922453	NA	SLC17A6
ENSG00000091704	0.61342	0.130386	0.752396	-0.17511	0.860993	NA	CPA1
ENSG00000091732	16.6299	-0.176056	0.745806	0.237554	0.812227	0.910117	ZC3HC1
ENSG00000091831	54.1485	-0.17953	0.699782	0.255861	0.798058	0.903798	ESR1
ENSG00000091844	32.4978	0.410699	0.553526	-0.744249	0.456726	0.68165	RGS17
ENSG00000091879	66.5528	0.255412	0.459024	-0.556335	0.577982	0.773211	ANGPT2
ENSG00000091947	15.8952	-0.0843763	0.68935	0.122725	0.902325	0.953914	TMEM101
ENSG00000091972	53.4859	0.235423	0.601156	-0.393221	0.694156	0.845256	CD200
ENSG00000091986	730.02	-0.619289	0.68868	0.891787	0.372507	0.611239	CCDC80
ENSG00000092009	0.968035	0.437257	0.740061	-0.434417	0.663986	NA	CMA1
ENSG00000092010	48.1421	-1.21768	0.561655	2.15928	0.0308283	0.147195	PSME1
ENSG00000092020	41.7708	-0.112909	0.501129	0.224578	0.822308	0.915037	PPP2R3C
ENSG00000092036	21.1156	-0.369184	0.590136	0.626795	0.530794	0.737799	HAUS4
ENSG00000092051	8.57991	-0.0426485	0.830409	0.051474	0.958948	0.982538	JPH4
ENSG00000156574	13.0685	3.00733	0.814827	-3.7989	0.000145338	0.00605752	NODAL
ENSG00000092067	0.306368	-0.0683917	0.821398	0.38843	0.697698	NA	CEBPE
ENSG00000092068	51.092	0.145223	0.702624	-0.206795	0.83617	0.92188	SLC7A8
ENSG00000092094	143.806	0.744327	0.385783	-1.93007	0.0535978	0.201769	OSGEP
ENSG00000092096	60.1609	1.43582	0.560227	-2.55346	0.0106658	0.0821598	SLC22A17
ENSG00000092098	126.039	0.215455	0.617008	-0.350938	0.725635	0.863178	RNF31
ENSG00000092108	485.736	0.0157755	0.265189	-0.0594883	0.952563	0.979239	SCFD1
ENSG00000092140	91.5726	0.717531	0.469527	-1.52892	0.126283	0.330912	G2E3
ENSG00000092148	713.383	-0.184637	0.301205	0.613009	0.53987	0.744676	HECTD1
ENSG00000092199	606.374	-0.571471	0.257312	2.22104	0.0263485	0.135892	HNRNPC
ENSG00000092200	1.60912	0.563314	0.842975	-0.706393	0.479944	NA	RPGRIP1
ENSG00000092201	247.483	0.266232	0.409262	-0.650596	0.515307	0.726976	SUPT16H
ENSG00000092203	205.875	-0.893059	0.450789	1.97906	0.0478091	0.188238	TOX4
ENSG00000092208	7.43804	0.0978393	0.734791	-0.134196	0.893248	0.949184	GEMIN2
ENSG00000092295	18.0371	1.95422	0.832306	-2.47877	0.0131838	0.0923249	TGM1
ENSG00000092330	89.608	0.808491	0.503832	-1.60356	0.108811	0.304541	TINF2
ENSG00000092345	0.33773	-0.0478759	0.627577	0.0764612	0.939052	NA	DAZL
ENSG00000092377	6.86966	0.978907	0.872448	-1.3771	0.168482	0.389068	TBL1Y
ENSG00000092421	196.633	-0.515422	0.482096	1.06812	0.285466	0.526616	SEMA6A
ENSG00000092439	328.456	0.388372	0.431164	-0.901294	0.367432	0.6068	TRPM7
ENSG00000092445	34.9516	-0.274947	0.70746	0.392743	0.694509	0.845433	TYRO3
ENSG00000092470	31.8795	0.000375421	0.733097	-0.000509558	0.999593	0.999732	WDR76
ENSG00000158008	64.6516	3.00731	0.825194	-4.81513	1.47e-06	0.00026498	EXTL1
ENSG00000092531	91.5843	-0.332199	0.545075	0.608882	0.542603	0.747141	SNAP23
ENSG00000092607	32.0515	0.0890777	0.746449	-0.119231	0.905092	0.955346	TBX15
ENSG00000092621	118.14	-0.23981	0.500936	0.478548	0.63226	0.807344	PHGDH
ENSG00000092758	132.762	1.37747	0.660335	-2.1109	0.0347807	0.157415	COL9A3
ENSG00000092820	282.52	-0.91248	0.445365	2.04636	0.0407213	0.171726	EZR
ENSG00000092841	578.926	-0.613535	0.305284	2.00965	0.0444682	0.180749	MYL6
ENSG00000092847	366.58	0.103763	0.276392	-0.375451	0.707325	0.853098	AGO1
ENSG00000092850	1.09812	0.35938	0.865718	-0.437797	0.661534	NA	TEKT2
ENSG00000092853	27.5235	0.495044	0.720321	-0.704293	0.48125	0.700012	CLSPN
ENSG00000092871	144.999	1.10196	0.612634	-1.80967	0.0703475	0.23539	RFFL
ENSG00000092929	49.1853	1.05944	0.7542	-1.44743	0.147777	0.362388	UNC13D
ENSG00000092931	62.2465	0.236554	0.500792	-0.472447	0.636608	0.810478	MFSD11
ENSG00000092964	324.832	-0.580557	0.40258	1.44216	0.149257	0.364431	DPYSL2
ENSG00000092969	101.482	0.734706	0.660397	-1.12049	0.262506	0.501024	TGFB2
ENSG00000092978	142.478	0.338724	0.460671	-0.735488	0.462042	0.686011	GPATCH2
ENSG00000093000	243.056	0.522244	0.384247	-1.35938	0.174027	0.395813	NUP50
ENSG00000093009	4.97265	1.56757	0.873445	-2.12939	0.0332224	0.153133	CDC45
ENSG00000093010	106.972	-1.14916	0.471434	2.4351	0.0148876	0.0986766	COMT
ENSG00000093072	115.199	1.07022	0.612038	-1.75936	0.0785161	0.252395	ADA2
ENSG00000093100	72.7307	1.26715	0.740433	-1.77029	0.0766785	0.248424	NA
ENSG00000093134	4.32599	0.462017	0.865006	-0.589568	0.55548	0.757707	VNN3P
ENSG00000093144	113.845	-0.251378	0.398103	0.631952	0.527418	0.735584	ECHDC1
ENSG00000093167	181.72	-0.00515218	0.364303	0.0141392	0.988719	0.995459	LRRFIP2
[truncated: 59,433 more rows]
