# Supplementary material for: Enhanced Transcriptional Signature and Expression of Histone-Modifying Enzymes in Salivary Gland Tumors
Source: Cells. 2023 Oct 11;12(20):2437. doi: 10.3390/cells12202437 (PMC10604940; doi:10.3390/cells12202437)
Supplement: Supplementary file 1 [file cells-12-02437-s001.zip › Supplementary Table S2.xlsx]

## Sheet: enrichment.all
#category	term ID	term description	observed gene count	background gene count	strength	false discovery rate	matching proteins in your network (IDs)	matching proteins in your network (labels)
STRING clusters	CL:3773	DNA methylation on cytosine, and SAD/SRA domain	2	6	2.77	0.0061	9606.ENSP00000264709,9606.ENSP00000479617	DNMT3A,UHRF1
COMPARTMENTS	GOCC:0140020	DNA methyltransferase complex	2	6	2.77	0.0017	9606.ENSP00000264709,9606.ENSP00000320147	DNMT3A,EZH2
STRING clusters	CL:3771	Primary hyperoxaluria type 1, and DNA methylation on cytosine	3	13	2.61	6.69e-05	9606.ENSP00000264709,9606.ENSP00000337976,9606.ENSP00000479617	DNMT3A,SUV39H1,UHRF1
GO Process	GO:0045653	Negative regulation of megakaryocyte differentiation	3	18	2.47	6.41e-05	9606.ENSP00000366956,9606.ENSP00000406162,9606.ENSP00000443017	HIST1H4H,PRMT1,HIST4H4
GO Process	GO:0071236	Cellular response to antibiotic	2	14	2.41	0.0052	9606.ENSP00000269305,9606.ENSP00000320147	TP53,EZH2
Reactome	HSA-6804114	TP53 Regulates Transcription of Genes Involved in G2 Cell Cycle Arrest	2	18	2.3	0.0168	9606.ENSP00000269305,9606.ENSP00000406162	TP53,PRMT1
GO Process	GO:0061647	Histone H3-K9 modification	2	20	2.25	0.0086	9606.ENSP00000263754,9606.ENSP00000337976	KAT2B,SUV39H1
COMPARTMENTS	GOCC:0000791	Euchromatin	2	23	2.19	0.0123	9606.ENSP00000264709,9606.ENSP00000479617	DNMT3A,UHRF1
GO Process	GO:0000183	rDNA heterochromatin assembly	3	37	2.16	0.00032	9606.ENSP00000337976,9606.ENSP00000366956,9606.ENSP00000443017	SUV39H1,HIST1H4H,HIST4H4
Reactome	HSA-350054	Notch-HLH transcription pathway	2	28	2.1	0.0336	9606.ENSP00000263754,9606.ENSP00000362674	KAT2B,HDAC8
GO Process	GO:0031507	Heterochromatin assembly	4	58	2.09	1.52e-05	9606.ENSP00000264709,9606.ENSP00000337976,9606.ENSP00000366956,9606.ENSP00000443017	DNMT3A,SUV39H1,HIST1H4H,HIST4H4
GO Function	GO:0008327	methyl-CpG binding	2	29	2.09	0.0252	9606.ENSP00000406162,9606.ENSP00000479617	PRMT1,UHRF1
GO Process	GO:0046677	Response to antibiotic	3	44	2.08	0.00049	9606.ENSP00000269305,9606.ENSP00000320147,9606.ENSP00000356234	TP53,EZH2,KDM5B
GO Process	GO:0006335	DNA replication-dependent nucleosome assembly	2	32	2.05	0.0185	9606.ENSP00000366956,9606.ENSP00000443017	HIST1H4H,HIST4H4
GO Process	GO:0016233	Telomere capping	2	32	2.05	0.0185	9606.ENSP00000366956,9606.ENSP00000443017	HIST1H4H,HIST4H4
STRING clusters	CL:3637	Nucleosome, and Primary hyperoxaluria type 1	5	80	2.05	2.82e-06	9606.ENSP00000264709,9606.ENSP00000337976,9606.ENSP00000366956,9606.ENSP00000443017,9606.ENSP00000479617	DNMT3A,SUV39H1,HIST1H4H,HIST4H4,UHRF1
GO Function	GO:0042054	Histone methyltransferase activity	3	50	2.03	0.0012	9606.ENSP00000320147,9606.ENSP00000337976,9606.ENSP00000406162	EZH2,SUV39H1,PRMT1
GO Function	GO:0018024	Histone-lysine N-methyltransferase activity	2	34	2.02	0.0322	9606.ENSP00000320147,9606.ENSP00000337976	EZH2,SUV39H1
Reactome	HSA-5334118	DNA methylation	2	34	2.02	0.0424	9606.ENSP00000264709,9606.ENSP00000479617	DNMT3A,UHRF1
GO Component	GO:0005720	Nuclear heterochromatin	2	35	2.01	0.0153	9606.ENSP00000264709,9606.ENSP00000479617	DNMT3A,UHRF1
GO Component	GO:0000788	Nuclear nucleosome	2	38	1.97	0.0171	9606.ENSP00000366956,9606.ENSP00000443017	HIST1H4H,HIST4H4
GO Component	GO:0000791	Euchromatin	2	39	1.96	0.0172	9606.ENSP00000264709,9606.ENSP00000479617	DNMT3A,UHRF1
GO Process	GO:0045652	Regulation of megakaryocyte differentiation	4	82	1.94	4.23e-05	9606.ENSP00000263754,9606.ENSP00000366956,9606.ENSP00000406162,9606.ENSP00000443017	KAT2B,HIST1H4H,PRMT1,HIST4H4
GO Process	GO:0097549	Chromatin organization involved in negative regulation of transcription	5	108	1.92	2.6e-06	9606.ENSP00000264709,9606.ENSP00000320147,9606.ENSP00000337976,9606.ENSP00000366956,9606.ENSP00000443017	DNMT3A,EZH2,SUV39H1,HIST1H4H,HIST4H4
GO Process	GO:0034080	CENP-A containing nucleosome assembly	2	43	1.92	0.0282	9606.ENSP00000366956,9606.ENSP00000443017	HIST1H4H,HIST4H4
GO Function	GO:0001046	Core promoter sequence-specific DNA binding	2	47	1.88	0.049	9606.ENSP00000269305,9606.ENSP00000320147	TP53,EZH2
Reactome	HSA-212165	Epigenetic regulation of gene expression	5	116	1.88	2.48e-06	9606.ENSP00000263754,9606.ENSP00000264709,9606.ENSP00000320147,9606.ENSP00000337976,9606.ENSP00000479617	KAT2B,DNMT3A,EZH2,SUV39H1,UHRF1
GO Process	GO:0006306	DNA methylation	2	48	1.87	0.0337	9606.ENSP00000264709,9606.ENSP00000320147	DNMT3A,EZH2
GO Component	GO:0000792	Heterochromatin	3	76	1.85	0.0014	9606.ENSP00000264709,9606.ENSP00000337976,9606.ENSP00000479617	DNMT3A,SUV39H1,UHRF1
GO Process	GO:0045814	Negative regulation of gene expression, epigenetic	4	103	1.84	8.88e-05	9606.ENSP00000264709,9606.ENSP00000320147,9606.ENSP00000366956,9606.ENSP00000443017	DNMT3A,EZH2,HIST1H4H,HIST4H4
GO Function	GO:0008170	N-methyltransferase activity	3	87	1.79	0.0035	9606.ENSP00000320147,9606.ENSP00000337976,9606.ENSP00000406162	EZH2,SUV39H1,PRMT1
COMPARTMENTS	GOCC:0034399	Nuclear periphery	3	87	1.79	0.0029	9606.ENSP00000264709,9606.ENSP00000269305,9606.ENSP00000337976	DNMT3A,TP53,SUV39H1
UniProt Keywords	KW-0090	Biological rhythms	5	145	1.79	3.2e-06	9606.ENSP00000263754,9606.ENSP00000269305,9606.ENSP00000320147,9606.ENSP00000337976,9606.ENSP00000356234	KAT2B,TP53,EZH2,SUV39H1,KDM5B
GO Process	GO:0006977	DNA damage response, signal transduction by p53 class mediator resulting in cell cycle arrest	2	59	1.78	0.048	9606.ENSP00000269305,9606.ENSP00000406162	TP53,PRMT1
GO Process	GO:0006333	Chromatin assembly or disassembly	6	193	1.74	8.32e-07	9606.ENSP00000264709,9606.ENSP00000269305,9606.ENSP00000337976,9606.ENSP00000362674,9606.ENSP00000366956,9606.ENSP00000443017	DNMT3A,TP53,SUV39H1,HDAC8,HIST1H4H,HIST4H4
GO Component	GO:0005657	Replication fork	2	64	1.74	0.0398	9606.ENSP00000269305,9606.ENSP00000479617	TP53,UHRF1
GO Component	GO:0034399	Nuclear periphery	4	133	1.73	0.00021	9606.ENSP00000264709,9606.ENSP00000269305,9606.ENSP00000337976,9606.ENSP00000479617	DNMT3A,TP53,SUV39H1,UHRF1
GO Component	GO:0034708	Methyltransferase complex	3	102	1.72	0.0029	9606.ENSP00000320147,9606.ENSP00000356234,9606.ENSP00000406162	EZH2,KDM5B,PRMT1
Reactome	HSA-3247509	Chromatin modifying enzymes	7	237	1.72	2.95e-08	9606.ENSP00000263754,9606.ENSP00000264709,9606.ENSP00000320147,9606.ENSP00000337976,9606.ENSP00000356234,9606.ENSP00000362674,9606.ENSP00000406162	KAT2B,DNMT3A,EZH2,SUV39H1,KDM5B,HDAC8,PRMT1
GO Process	GO:0006338	Chromatin remodeling	6	206	1.71	1.07e-06	9606.ENSP00000263754,9606.ENSP00000264709,9606.ENSP00000337976,9606.ENSP00000356234,9606.ENSP00000366956,9606.ENSP00000443017	KAT2B,DNMT3A,SUV39H1,KDM5B,HIST1H4H,HIST4H4
GO Process	GO:0031497	Chromatin assembly	5	172	1.71	1.38e-05	9606.ENSP00000264709,9606.ENSP00000269305,9606.ENSP00000337976,9606.ENSP00000366956,9606.ENSP00000443017	DNMT3A,TP53,SUV39H1,HIST1H4H,HIST4H4
COMPARTMENTS	GOCC:0034708	Methyltransferase complex	3	104	1.71	0.0042	9606.ENSP00000264709,9606.ENSP00000320147,9606.ENSP00000406162	DNMT3A,EZH2,PRMT1
GO Process	GO:2000134	Negative regulation of G1/S transition of mitotic cell cycle	3	107	1.7	0.0044	9606.ENSP00000269305,9606.ENSP00000320147,9606.ENSP00000406162	TP53,EZH2,PRMT1
GO Function	GO:0008757	S-adenosylmethionine-dependent methyltransferase activity	4	144	1.69	0.00054	9606.ENSP00000264709,9606.ENSP00000320147,9606.ENSP00000337976,9606.ENSP00000406162	DNMT3A,EZH2,SUV39H1,PRMT1
GO Component	GO:0016363	Nuclear matrix	3	108	1.69	0.0032	9606.ENSP00000264709,9606.ENSP00000269305,9606.ENSP00000479617	DNMT3A,TP53,UHRF1
TISSUES	BTO:0000426	Erythroleukemia cell	6	225	1.68	2.12e-06	9606.ENSP00000264709,9606.ENSP00000320147,9606.ENSP00000337976,9606.ENSP00000366956,9606.ENSP00000406162,9606.ENSP00000443017	DNMT3A,EZH2,SUV39H1,HIST1H4H,PRMT1,HIST4H4
GO Process	GO:0060964	Regulation of gene silencing by miRNA	3	114	1.67	0.0051	9606.ENSP00000269305,9606.ENSP00000366956,9606.ENSP00000443017	TP53,HIST1H4H,HIST4H4
GO Process	GO:0042752	Regulation of circadian rhythm	3	117	1.66	0.0053	9606.ENSP00000269305,9606.ENSP00000320147,9606.ENSP00000337976	TP53,EZH2,SUV39H1
GO Process	GO:0040029	Regulation of gene expression, epigenetic	5	202	1.64	2.41e-05	9606.ENSP00000263754,9606.ENSP00000264709,9606.ENSP00000320147,9606.ENSP00000366956,9606.ENSP00000443017	KAT2B,DNMT3A,EZH2,HIST1H4H,HIST4H4
UniProt Keywords	KW-0949	S-adenosyl-L-methionine	4	175	1.61	0.00036	9606.ENSP00000264709,9606.ENSP00000320147,9606.ENSP00000337976,9606.ENSP00000406162	DNMT3A,EZH2,SUV39H1,PRMT1
GO Process	GO:0016569	Covalent chromatin modification	8	361	1.6	9.94e-09	9606.ENSP00000263754,9606.ENSP00000264709,9606.ENSP00000320147,9606.ENSP00000337976,9606.ENSP00000356234,9606.ENSP00000362674,9606.ENSP00000406162,9606.ENSP00000479617	KAT2B,DNMT3A,EZH2,SUV39H1,KDM5B,HDAC8,PRMT1,UHRF1
GO Component	GO:0000781	Chromosome, telomeric region	3	134	1.6	0.0056	9606.ENSP00000320147,9606.ENSP00000366956,9606.ENSP00000443017	EZH2,HIST1H4H,HIST4H4
TISSUES	BTO:0000180	Cervical carcinoma cell	6	271	1.6	3.15e-06	9606.ENSP00000264709,9606.ENSP00000320147,9606.ENSP00000337976,9606.ENSP00000366956,9606.ENSP00000443017,9606.ENSP00000479617	DNMT3A,EZH2,SUV39H1,HIST1H4H,HIST4H4,UHRF1
UniProt Keywords	KW-0489	Methyltransferase	4	184	1.59	0.00036	9606.ENSP00000264709,9606.ENSP00000320147,9606.ENSP00000337976,9606.ENSP00000406162	DNMT3A,EZH2,SUV39H1,PRMT1
UniProt Keywords	KW-0156	Chromatin regulator	6	288	1.57	3.2e-06	9606.ENSP00000264709,9606.ENSP00000320147,9606.ENSP00000337976,9606.ENSP00000356234,9606.ENSP00000362674,9606.ENSP00000479617	DNMT3A,EZH2,SUV39H1,KDM5B,HDAC8,UHRF1
GO Process	GO:0016570	Histone modification	7	351	1.55	4.28e-07	9606.ENSP00000263754,9606.ENSP00000320147,9606.ENSP00000337976,9606.ENSP00000356234,9606.ENSP00000362674,9606.ENSP00000406162,9606.ENSP00000479617	KAT2B,EZH2,SUV39H1,KDM5B,HDAC8,PRMT1,UHRF1
GO Component	GO:0098687	Chromosomal region	6	318	1.53	1.44e-05	9606.ENSP00000263754,9606.ENSP00000264709,9606.ENSP00000320147,9606.ENSP00000337976,9606.ENSP00000366956,9606.ENSP00000443017	KAT2B,DNMT3A,EZH2,SUV39H1,HIST1H4H,HIST4H4
GO Process	GO:0048511	Rhythmic process	5	271	1.52	8.12e-05	9606.ENSP00000263754,9606.ENSP00000269305,9606.ENSP00000320147,9606.ENSP00000337976,9606.ENSP00000356234	KAT2B,TP53,EZH2,SUV39H1,KDM5B
KEGG	hsa05206	MicroRNAs in cancer	3	160	1.52	0.0299	9606.ENSP00000264709,9606.ENSP00000269305,9606.ENSP00000320147	DNMT3A,TP53,EZH2
COMPARTMENTS	GOCC:0000785	Chromatin	8	431	1.52	7.19e-09	9606.ENSP00000264709,9606.ENSP00000269305,9606.ENSP00000320147,9606.ENSP00000337976,9606.ENSP00000362674,9606.ENSP00000366956,9606.ENSP00000443017,9606.ENSP00000479617	DNMT3A,TP53,EZH2,SUV39H1,HDAC8,HIST1H4H,HIST4H4,UHRF1
KEGG	hsa05203	Viral carcinogenesis	3	182	1.47	0.0299	9606.ENSP00000263754,9606.ENSP00000269305,9606.ENSP00000362674	KAT2B,TP53,HDAC8
TISSUES	BTO:0000744	Lymphocytic leukemia cell	6	361	1.47	6.83e-06	9606.ENSP00000269305,9606.ENSP00000320147,9606.ENSP00000337976,9606.ENSP00000366956,9606.ENSP00000443017,9606.ENSP00000479617	TP53,EZH2,SUV39H1,HIST1H4H,HIST4H4,UHRF1
GO Process	GO:0043414	Macromolecule methylation	4	249	1.46	0.0016	9606.ENSP00000264709,9606.ENSP00000320147,9606.ENSP00000337976,9606.ENSP00000406162	DNMT3A,EZH2,SUV39H1,PRMT1
GO Process	GO:0071456	Cellular response to hypoxia	3	189	1.45	0.017	9606.ENSP00000264709,9606.ENSP00000269305,9606.ENSP00000337976	DNMT3A,TP53,SUV39H1
GO Process	GO:0006325	Chromatin organization	11	713	1.44	2.11e-12	9606.ENSP00000263754,9606.ENSP00000264709,9606.ENSP00000269305,9606.ENSP00000320147,9606.ENSP00000337976,9606.ENSP00000356234,9606.ENSP00000362674,9606.ENSP00000366956,9606.ENSP00000406162,9606.ENSP00000443017,9606.ENSP00000479617	KAT2B,DNMT3A,TP53,EZH2,SUV39H1,KDM5B,HDAC8,HIST1H4H,PRMT1,HIST4H4,UHRF1
GO Component	GO:0000775	Chromosome, centromeric region	3	193	1.44	0.0137	9606.ENSP00000263754,9606.ENSP00000264709,9606.ENSP00000337976	KAT2B,DNMT3A,SUV39H1
GO Process	GO:0006302	Double-strand break repair	3	204	1.42	0.02	9606.ENSP00000269305,9606.ENSP00000366956,9606.ENSP00000443017	TP53,HIST1H4H,HIST4H4
Reactome	HSA-157118	Signaling by NOTCH	3	202	1.42	0.0424	9606.ENSP00000263754,9606.ENSP00000269305,9606.ENSP00000362674	KAT2B,TP53,HDAC8
GO Process	GO:0006352	DNA-templated transcription, initiation	3	214	1.4	0.0223	9606.ENSP00000263754,9606.ENSP00000366956,9606.ENSP00000443017	KAT2B,HIST1H4H,HIST4H4
COMPARTMENTS	GOCC:0000228	Nuclear chromosome	4	312	1.36	0.0036	9606.ENSP00000337976,9606.ENSP00000362674,9606.ENSP00000366956,9606.ENSP00000443017	SUV39H1,HDAC8,HIST1H4H,HIST4H4
GO Function	GO:0003714	Transcription corepressor activity	3	236	1.35	0.0429	9606.ENSP00000264709,9606.ENSP00000320147,9606.ENSP00000356234	DNMT3A,EZH2,KDM5B
GO Process	GO:0010948	Negative regulation of cell cycle process	4	328	1.34	0.004	9606.ENSP00000263754,9606.ENSP00000269305,9606.ENSP00000320147,9606.ENSP00000406162	KAT2B,TP53,EZH2,PRMT1
UniProt Keywords	KW-0678	Repressor	7	605	1.31	3.2e-06	9606.ENSP00000264709,9606.ENSP00000269305,9606.ENSP00000320147,9606.ENSP00000337976,9606.ENSP00000356234,9606.ENSP00000362674,9606.ENSP00000479617	DNMT3A,TP53,EZH2,SUV39H1,KDM5B,HDAC8,UHRF1
GO Function	GO:0003682	Chromatin binding	6	570	1.27	0.00028	9606.ENSP00000263754,9606.ENSP00000264709,9606.ENSP00000269305,9606.ENSP00000320147,9606.ENSP00000337976,9606.ENSP00000479617	KAT2B,DNMT3A,TP53,EZH2,SUV39H1,UHRF1
GO Process	GO:0090068	Positive regulation of cell cycle process	3	294	1.26	0.048	9606.ENSP00000269305,9606.ENSP00000320147,9606.ENSP00000406162	TP53,EZH2,PRMT1
GO Process	GO:0018205	Peptidyl-lysine modification	3	299	1.25	0.0486	9606.ENSP00000263754,9606.ENSP00000320147,9606.ENSP00000337976	KAT2B,EZH2,SUV39H1
COMPARTMENTS	GOCC:0005654	Nucleoplasm	11	1110	1.25	4.79e-11	9606.ENSP00000263754,9606.ENSP00000264709,9606.ENSP00000269305,9606.ENSP00000320147,9606.ENSP00000337976,9606.ENSP00000356234,9606.ENSP00000362674,9606.ENSP00000366956,9606.ENSP00000406162,9606.ENSP00000443017,9606.ENSP00000479617	KAT2B,DNMT3A,TP53,EZH2,SUV39H1,KDM5B,HDAC8,HIST1H4H,PRMT1,HIST4H4,UHRF1
TISSUES	BTO:0001271	Leukemia cell	8	949	1.18	3.15e-06	9606.ENSP00000264709,9606.ENSP00000269305,9606.ENSP00000320147,9606.ENSP00000337976,9606.ENSP00000366956,9606.ENSP00000406162,9606.ENSP00000443017,9606.ENSP00000479617	DNMT3A,TP53,EZH2,SUV39H1,HIST1H4H,PRMT1,HIST4H4,UHRF1
GO Process	GO:0006259	DNA metabolic process	6	750	1.15	0.00032	9606.ENSP00000264709,9606.ENSP00000269305,9606.ENSP00000320147,9606.ENSP00000366956,9606.ENSP00000443017,9606.ENSP00000479617	DNMT3A,TP53,EZH2,HIST1H4H,HIST4H4,UHRF1
GO Process	GO:0006974	Cellular response to DNA damage stimulus	6	793	1.13	0.00042	9606.ENSP00000269305,9606.ENSP00000337976,9606.ENSP00000366956,9606.ENSP00000406162,9606.ENSP00000443017,9606.ENSP00000479617	TP53,SUV39H1,HIST1H4H,PRMT1,HIST4H4,UHRF1
GO Process	GO:0006281	DNA repair	4	522	1.13	0.0171	9606.ENSP00000269305,9606.ENSP00000366956,9606.ENSP00000443017,9606.ENSP00000479617	TP53,HIST1H4H,HIST4H4,UHRF1
GO Process	GO:0051253	Negative regulation of RNA metabolic process	10	1422	1.1	1.41e-07	9606.ENSP00000263754,9606.ENSP00000264709,9606.ENSP00000269305,9606.ENSP00000320147,9606.ENSP00000337976,9606.ENSP00000356234,9606.ENSP00000362674,9606.ENSP00000366956,9606.ENSP00000443017,9606.ENSP00000479617	KAT2B,DNMT3A,TP53,EZH2,SUV39H1,KDM5B,HDAC8,HIST1H4H,HIST4H4,UHRF1
GO Process	GO:0045892	Negative regulation of transcription, DNA-templated	9	1273	1.1	1.5e-06	9606.ENSP00000264709,9606.ENSP00000269305,9606.ENSP00000320147,9606.ENSP00000337976,9606.ENSP00000356234,9606.ENSP00000362674,9606.ENSP00000366956,9606.ENSP00000443017,9606.ENSP00000479617	DNMT3A,TP53,EZH2,SUV39H1,KDM5B,HDAC8,HIST1H4H,HIST4H4,UHRF1
GO Process	GO:0006351	Transcription, DNA-templated	4	567	1.1	0.022	9606.ENSP00000263754,9606.ENSP00000269305,9606.ENSP00000366956,9606.ENSP00000443017	KAT2B,TP53,HIST1H4H,HIST4H4
GO Function	GO:0003712	Transcription coregulator activity	4	571	1.1	0.0351	9606.ENSP00000263754,9606.ENSP00000264709,9606.ENSP00000320147,9606.ENSP00000356234	KAT2B,DNMT3A,EZH2,KDM5B
GO Process	GO:0045596	Negative regulation of cell differentiation	5	728	1.09	0.0044	9606.ENSP00000269305,9606.ENSP00000320147,9606.ENSP00000366956,9606.ENSP00000406162,9606.ENSP00000443017	TP53,EZH2,HIST1H4H,PRMT1,HIST4H4
GO Process	GO:0000122	Negative regulation of transcription by RNA polymerase II	6	895	1.08	0.00074	9606.ENSP00000264709,9606.ENSP00000269305,9606.ENSP00000320147,9606.ENSP00000337976,9606.ENSP00000362674,9606.ENSP00000479617	DNMT3A,TP53,EZH2,SUV39H1,HDAC8,UHRF1
GO Process	GO:0071417	Cellular response to organonitrogen compound	4	590	1.08	0.0242	9606.ENSP00000263754,9606.ENSP00000264709,9606.ENSP00000269305,9606.ENSP00000320147	KAT2B,DNMT3A,TP53,EZH2
GO Process	GO:0010564	Regulation of cell cycle process	5	760	1.07	0.0052	9606.ENSP00000263754,9606.ENSP00000269305,9606.ENSP00000320147,9606.ENSP00000362674,9606.ENSP00000406162	KAT2B,TP53,EZH2,HDAC8,PRMT1
GO Function	GO:1990837	Sequence-specific double-stranded DNA binding	7	1068	1.07	0.00032	9606.ENSP00000263754,9606.ENSP00000264709,9606.ENSP00000269305,9606.ENSP00000320147,9606.ENSP00000337976,9606.ENSP00000356234,9606.ENSP00000479617	KAT2B,DNMT3A,TP53,EZH2,SUV39H1,KDM5B,UHRF1
GO Component	GO:0000228	Nuclear chromosome	8	1256	1.05	1.74e-05	9606.ENSP00000264709,9606.ENSP00000269305,9606.ENSP00000320147,9606.ENSP00000337976,9606.ENSP00000362674,9606.ENSP00000366956,9606.ENSP00000443017,9606.ENSP00000479617	DNMT3A,TP53,EZH2,SUV39H1,HDAC8,HIST1H4H,HIST4H4,UHRF1
Reactome	HSA-74160	Gene expression (Transcription)	9	1455	1.04	2.48e-06	9606.ENSP00000263754,9606.ENSP00000264709,9606.ENSP00000269305,9606.ENSP00000320147,9606.ENSP00000337976,9606.ENSP00000356234,9606.ENSP00000362674,9606.ENSP00000406162,9606.ENSP00000479617	KAT2B,DNMT3A,TP53,EZH2,SUV39H1,KDM5B,HDAC8,PRMT1,UHRF1
UniProt Keywords	KW-0131	Cell cycle	4	644	1.04	0.02	9606.ENSP00000263754,9606.ENSP00000269305,9606.ENSP00000337976,9606.ENSP00000479617	KAT2B,TP53,SUV39H1,UHRF1
GO Process	GO:0007049	Cell cycle	8	1313	1.03	2.41e-05	9606.ENSP00000263754,9606.ENSP00000264709,9606.ENSP00000269305,9606.ENSP00000320147,9606.ENSP00000337976,9606.ENSP00000362674,9606.ENSP00000406162,9606.ENSP00000479617	KAT2B,DNMT3A,TP53,EZH2,SUV39H1,HDAC8,PRMT1,UHRF1
GO Function	GO:0043565	Sequence-specific DNA binding	8	1331	1.03	0.0001	9606.ENSP00000263754,9606.ENSP00000264709,9606.ENSP00000269305,9606.ENSP00000320147,9606.ENSP00000337976,9606.ENSP00000356234,9606.ENSP00000406162,9606.ENSP00000479617	KAT2B,DNMT3A,TP53,EZH2,SUV39H1,KDM5B,PRMT1,UHRF1
GO Function	GO:0000976	Transcription regulatory region sequence-specific DNA binding	6	1028	1.02	0.0023	9606.ENSP00000263754,9606.ENSP00000264709,9606.ENSP00000269305,9606.ENSP00000320147,9606.ENSP00000337976,9606.ENSP00000479617	KAT2B,DNMT3A,TP53,EZH2,SUV39H1,UHRF1
GO Component	GO:0000785	Chromatin	7	1220	1.01	0.00024	9606.ENSP00000264709,9606.ENSP00000269305,9606.ENSP00000320147,9606.ENSP00000337976,9606.ENSP00000366956,9606.ENSP00000443017,9606.ENSP00000479617	DNMT3A,TP53,EZH2,SUV39H1,HIST1H4H,HIST4H4,UHRF1
GO Component	GO:0000790	Nuclear chromatin	6	1048	1.01	0.0014	9606.ENSP00000264709,9606.ENSP00000269305,9606.ENSP00000320147,9606.ENSP00000366956,9606.ENSP00000443017,9606.ENSP00000479617	DNMT3A,TP53,EZH2,HIST1H4H,HIST4H4,UHRF1
GO Component	GO:1990234	Transferase complex	4	752	0.98	0.0398	9606.ENSP00000263754,9606.ENSP00000320147,9606.ENSP00000356234,9606.ENSP00000406162	KAT2B,EZH2,KDM5B,PRMT1
GO Component	GO:0005694	Chromosome	9	1712	0.97	1.44e-05	9606.ENSP00000263754,9606.ENSP00000264709,9606.ENSP00000269305,9606.ENSP00000320147,9606.ENSP00000337976,9606.ENSP00000362674,9606.ENSP00000366956,9606.ENSP00000443017,9606.ENSP00000479617	KAT2B,DNMT3A,TP53,EZH2,SUV39H1,HDAC8,HIST1H4H,HIST4H4,UHRF1
GO Process	GO:0022402	Cell cycle process	5	976	0.96	0.014	9606.ENSP00000263754,9606.ENSP00000269305,9606.ENSP00000320147,9606.ENSP00000362674,9606.ENSP00000406162	KAT2B,TP53,EZH2,HDAC8,PRMT1
GO Process	GO:0010629	Negative regulation of gene expression	10	2014	0.95	1.75e-06	9606.ENSP00000263754,9606.ENSP00000264709,9606.ENSP00000269305,9606.ENSP00000320147,9606.ENSP00000337976,9606.ENSP00000356234,9606.ENSP00000362674,9606.ENSP00000366956,9606.ENSP00000443017,9606.ENSP00000479617	KAT2B,DNMT3A,TP53,EZH2,SUV39H1,KDM5B,HDAC8,HIST1H4H,HIST4H4,UHRF1
Reactome	HSA-212436	Generic Transcription Pathway	6	1197	0.95	0.0082	9606.ENSP00000263754,9606.ENSP00000269305,9606.ENSP00000320147,9606.ENSP00000356234,9606.ENSP00000362674,9606.ENSP00000406162	KAT2B,TP53,EZH2,KDM5B,HDAC8,PRMT1
GO Process	GO:0033554	Cellular response to stress	8	1725	0.92	0.00014	9606.ENSP00000264709,9606.ENSP00000269305,9606.ENSP00000320147,9606.ENSP00000337976,9606.ENSP00000366956,9606.ENSP00000406162,9606.ENSP00000443017,9606.ENSP00000479617	DNMT3A,TP53,EZH2,SUV39H1,HIST1H4H,PRMT1,HIST4H4,UHRF1
GO Process	GO:0071495	Cellular response to endogenous stimulus	5	1181	0.88	0.0278	9606.ENSP00000263754,9606.ENSP00000264709,9606.ENSP00000269305,9606.ENSP00000320147,9606.ENSP00000356234	KAT2B,DNMT3A,TP53,EZH2,KDM5B
GO Function	GO:0003677	DNA binding	10	2470	0.86	3.3e-05	9606.ENSP00000263754,9606.ENSP00000264709,9606.ENSP00000269305,9606.ENSP00000320147,9606.ENSP00000337976,9606.ENSP00000356234,9606.ENSP00000366956,9606.ENSP00000406162,9606.ENSP00000443017,9606.ENSP00000479617	KAT2B,DNMT3A,TP53,EZH2,SUV39H1,KDM5B,HIST1H4H,PRMT1,HIST4H4,UHRF1
GO Component	GO:1902494	Catalytic complex	5	1328	0.83	0.0336	9606.ENSP00000263754,9606.ENSP00000320147,9606.ENSP00000356234,9606.ENSP00000362674,9606.ENSP00000406162	KAT2B,EZH2,KDM5B,HDAC8,PRMT1
GO Process	GO:0006357	Regulation of transcription by RNA polymerase II	8	2172	0.82	0.00063	9606.ENSP00000263754,9606.ENSP00000264709,9606.ENSP00000269305,9606.ENSP00000320147,9606.ENSP00000337976,9606.ENSP00000356234,9606.ENSP00000362674,9606.ENSP00000479617	KAT2B,DNMT3A,TP53,EZH2,SUV39H1,KDM5B,HDAC8,UHRF1
GO Process	GO:0090304	Nucleic acid metabolic process	8	2178	0.82	0.00063	9606.ENSP00000263754,9606.ENSP00000264709,9606.ENSP00000269305,9606.ENSP00000320147,9606.ENSP00000337976,9606.ENSP00000366956,9606.ENSP00000443017,9606.ENSP00000479617	KAT2B,DNMT3A,TP53,EZH2,SUV39H1,HIST1H4H,HIST4H4,UHRF1
COMPARTMENTS	GOCC:1902494	Catalytic complex	6	1599	0.82	0.0132	9606.ENSP00000263754,9606.ENSP00000264709,9606.ENSP00000269305,9606.ENSP00000320147,9606.ENSP00000362674,9606.ENSP00000406162	KAT2B,DNMT3A,TP53,EZH2,HDAC8,PRMT1
GO Process	GO:0042127	Regulation of cell population proliferation	6	1642	0.81	0.014	9606.ENSP00000263754,9606.ENSP00000269305,9606.ENSP00000320147,9606.ENSP00000356234,9606.ENSP00000406162,9606.ENSP00000479617	KAT2B,TP53,EZH2,KDM5B,PRMT1,UHRF1
UniProt Keywords	KW-1017	Isopeptide bond	6	1706	0.8	0.0118	9606.ENSP00000264709,9606.ENSP00000269305,9606.ENSP00000320147,9606.ENSP00000356234,9606.ENSP00000406162,9606.ENSP00000479617	DNMT3A,TP53,EZH2,KDM5B,PRMT1,UHRF1
GO Process	GO:2000026	Regulation of multicellular organismal development	7	2096	0.77	0.0053	9606.ENSP00000263754,9606.ENSP00000269305,9606.ENSP00000320147,9606.ENSP00000356234,9606.ENSP00000366956,9606.ENSP00000406162,9606.ENSP00000443017	KAT2B,TP53,EZH2,KDM5B,HIST1H4H,PRMT1,HIST4H4
UniProt Keywords	KW-0808	Transferase	6	1808	0.77	0.0145	9606.ENSP00000263754,9606.ENSP00000264709,9606.ENSP00000320147,9606.ENSP00000337976,9606.ENSP00000406162,9606.ENSP00000479617	KAT2B,DNMT3A,EZH2,SUV39H1,PRMT1,UHRF1
GO Process	GO:0045595	Regulation of cell differentiation	6	1874	0.76	0.0242	9606.ENSP00000263754,9606.ENSP00000269305,9606.ENSP00000320147,9606.ENSP00000366956,9606.ENSP00000406162,9606.ENSP00000443017	KAT2B,TP53,EZH2,HIST1H4H,PRMT1,HIST4H4
UniProt Keywords	KW-0805	Transcription regulation	7	2272	0.74	0.007	9606.ENSP00000263754,9606.ENSP00000269305,9606.ENSP00000320147,9606.ENSP00000337976,9606.ENSP00000356234,9606.ENSP00000362674,9606.ENSP00000479617	KAT2B,TP53,EZH2,SUV39H1,KDM5B,HDAC8,UHRF1
GO Process	GO:0006355	Regulation of transcription, DNA-templated	10	3388	0.72	8.12e-05	9606.ENSP00000263754,9606.ENSP00000264709,9606.ENSP00000269305,9606.ENSP00000320147,9606.ENSP00000337976,9606.ENSP00000356234,9606.ENSP00000362674,9606.ENSP00000366956,9606.ENSP00000443017,9606.ENSP00000479617	KAT2B,DNMT3A,TP53,EZH2,SUV39H1,KDM5B,HDAC8,HIST1H4H,HIST4H4,UHRF1
GO Process	GO:2000112	Regulation of cellular macromolecule biosynthetic process	11	3878	0.7	1.15e-05	9606.ENSP00000263754,9606.ENSP00000264709,9606.ENSP00000269305,9606.ENSP00000320147,9606.ENSP00000337976,9606.ENSP00000356234,9606.ENSP00000362674,9606.ENSP00000366956,9606.ENSP00000406162,9606.ENSP00000443017,9606.ENSP00000479617	KAT2B,DNMT3A,TP53,EZH2,SUV39H1,KDM5B,HDAC8,HIST1H4H,PRMT1,HIST4H4,UHRF1
COMPARTMENTS	GOCC:0043232	Intracellular non-membrane-bounded organelle	9	3196	0.7	0.00086	9606.ENSP00000263754,9606.ENSP00000264709,9606.ENSP00000269305,9606.ENSP00000320147,9606.ENSP00000337976,9606.ENSP00000362674,9606.ENSP00000366956,9606.ENSP00000443017,9606.ENSP00000479617	KAT2B,DNMT3A,TP53,EZH2,SUV39H1,HDAC8,HIST1H4H,HIST4H4,UHRF1
GO Process	GO:0043412	Macromolecule modification	9	3277	0.69	0.00085	9606.ENSP00000263754,9606.ENSP00000264709,9606.ENSP00000269305,9606.ENSP00000320147,9606.ENSP00000337976,9606.ENSP00000356234,9606.ENSP00000362674,9606.ENSP00000406162,9606.ENSP00000479617	KAT2B,DNMT3A,TP53,EZH2,SUV39H1,KDM5B,HDAC8,PRMT1,UHRF1
GO Component	GO:0005654	Nucleoplasm	11	3973	0.69	1.44e-05	9606.ENSP00000263754,9606.ENSP00000264709,9606.ENSP00000269305,9606.ENSP00000320147,9606.ENSP00000337976,9606.ENSP00000356234,9606.ENSP00000362674,9606.ENSP00000366956,9606.ENSP00000406162,9606.ENSP00000443017,9606.ENSP00000479617	KAT2B,DNMT3A,TP53,EZH2,SUV39H1,KDM5B,HDAC8,HIST1H4H,PRMT1,HIST4H4,UHRF1
GO Process	GO:0044267	Cellular protein metabolic process	10	3696	0.68	0.00016	9606.ENSP00000263754,9606.ENSP00000269305,9606.ENSP00000320147,9606.ENSP00000337976,9606.ENSP00000356234,9606.ENSP00000362674,9606.ENSP00000366956,9606.ENSP00000406162,9606.ENSP00000443017,9606.ENSP00000479617	KAT2B,TP53,EZH2,SUV39H1,KDM5B,HDAC8,HIST1H4H,PRMT1,HIST4H4,UHRF1
GO Process	GO:0006464	Cellular protein modification process	8	3063	0.67	0.0054	9606.ENSP00000263754,9606.ENSP00000269305,9606.ENSP00000320147,9606.ENSP00000337976,9606.ENSP00000356234,9606.ENSP00000362674,9606.ENSP00000406162,9606.ENSP00000479617	KAT2B,TP53,EZH2,SUV39H1,KDM5B,HDAC8,PRMT1,UHRF1
UniProt Keywords	KW-0832	Ubl conjugation	6	2383	0.65	0.0494	9606.ENSP00000264709,9606.ENSP00000269305,9606.ENSP00000320147,9606.ENSP00000356234,9606.ENSP00000406162,9606.ENSP00000479617	DNMT3A,TP53,EZH2,KDM5B,PRMT1,UHRF1
GO Process	GO:0048523	Negative regulation of cellular process	11	4874	0.6	8.12e-05	9606.ENSP00000263754,9606.ENSP00000264709,9606.ENSP00000269305,9606.ENSP00000320147,9606.ENSP00000337976,9606.ENSP00000356234,9606.ENSP00000362674,9606.ENSP00000366956,9606.ENSP00000406162,9606.ENSP00000443017,9606.ENSP00000479617	KAT2B,DNMT3A,TP53,EZH2,SUV39H1,KDM5B,HDAC8,HIST1H4H,PRMT1,HIST4H4,UHRF1
GO Process	GO:0044260	Cellular macromolecule metabolic process	11	4976	0.59	8.89e-05	9606.ENSP00000263754,9606.ENSP00000264709,9606.ENSP00000269305,9606.ENSP00000320147,9606.ENSP00000337976,9606.ENSP00000356234,9606.ENSP00000362674,9606.ENSP00000366956,9606.ENSP00000406162,9606.ENSP00000443017,9606.ENSP00000479617	KAT2B,DNMT3A,TP53,EZH2,SUV39H1,KDM5B,HDAC8,HIST1H4H,PRMT1,HIST4H4,UHRF1
GO Process	GO:0051171	Regulation of nitrogen compound metabolic process	11	5836	0.53	0.00041	9606.ENSP00000263754,9606.ENSP00000264709,9606.ENSP00000269305,9606.ENSP00000320147,9606.ENSP00000337976,9606.ENSP00000356234,9606.ENSP00000362674,9606.ENSP00000366956,9606.ENSP00000406162,9606.ENSP00000443017,9606.ENSP00000479617	KAT2B,DNMT3A,TP53,EZH2,SUV39H1,KDM5B,HDAC8,HIST1H4H,PRMT1,HIST4H4,UHRF1
GO Process	GO:0080090	Regulation of primary metabolic process	11	6032	0.51	0.00054	9606.ENSP00000263754,9606.ENSP00000264709,9606.ENSP00000269305,9606.ENSP00000320147,9606.ENSP00000337976,9606.ENSP00000356234,9606.ENSP00000362674,9606.ENSP00000366956,9606.ENSP00000406162,9606.ENSP00000443017,9606.ENSP00000479617	KAT2B,DNMT3A,TP53,EZH2,SUV39H1,KDM5B,HDAC8,HIST1H4H,PRMT1,HIST4H4,UHRF1
GO Component	GO:0032991	Protein-containing complex	9	5073	0.5	0.0146	9606.ENSP00000263754,9606.ENSP00000269305,9606.ENSP00000320147,9606.ENSP00000337976,9606.ENSP00000356234,9606.ENSP00000362674,9606.ENSP00000366956,9606.ENSP00000406162,9606.ENSP00000443017	KAT2B,TP53,EZH2,SUV39H1,KDM5B,HDAC8,HIST1H4H,PRMT1,HIST4H4
COMPARTMENTS	GOCC:0032991	Protein-containing complex	9	5142	0.49	0.0235	9606.ENSP00000263754,9606.ENSP00000264709,9606.ENSP00000269305,9606.ENSP00000320147,9606.ENSP00000337976,9606.ENSP00000362674,9606.ENSP00000366956,9606.ENSP00000406162,9606.ENSP00000443017	KAT2B,DNMT3A,TP53,EZH2,SUV39H1,HDAC8,HIST1H4H,PRMT1,HIST4H4
UniProt Keywords	KW-0539	Nucleus	9	5208	0.49	0.0145	9606.ENSP00000263754,9606.ENSP00000264709,9606.ENSP00000269305,9606.ENSP00000320147,9606.ENSP00000337976,9606.ENSP00000356234,9606.ENSP00000362674,9606.ENSP00000406162,9606.ENSP00000479617	KAT2B,DNMT3A,TP53,EZH2,SUV39H1,KDM5B,HDAC8,PRMT1,UHRF1
GO Process	GO:0006807	Nitrogen compound metabolic process	11	6852	0.46	0.0019	9606.ENSP00000263754,9606.ENSP00000264709,9606.ENSP00000269305,9606.ENSP00000320147,9606.ENSP00000337976,9606.ENSP00000356234,9606.ENSP00000362674,9606.ENSP00000366956,9606.ENSP00000406162,9606.ENSP00000443017,9606.ENSP00000479617	KAT2B,DNMT3A,TP53,EZH2,SUV39H1,KDM5B,HDAC8,HIST1H4H,PRMT1,HIST4H4,UHRF1
GO Process	GO:0051716	Cellular response to stimulus	10	6489	0.44	0.0148	9606.ENSP00000263754,9606.ENSP00000264709,9606.ENSP00000269305,9606.ENSP00000320147,9606.ENSP00000337976,9606.ENSP00000356234,9606.ENSP00000366956,9606.ENSP00000406162,9606.ENSP00000443017,9606.ENSP00000479617	KAT2B,DNMT3A,TP53,EZH2,SUV39H1,KDM5B,HIST1H4H,PRMT1,HIST4H4,UHRF1
GO Process	GO:0044238	Primary metabolic process	11	7332	0.43	0.0036	9606.ENSP00000263754,9606.ENSP00000264709,9606.ENSP00000269305,9606.ENSP00000320147,9606.ENSP00000337976,9606.ENSP00000356234,9606.ENSP00000362674,9606.ENSP00000366956,9606.ENSP00000406162,9606.ENSP00000443017,9606.ENSP00000479617	KAT2B,DNMT3A,TP53,EZH2,SUV39H1,KDM5B,HDAC8,HIST1H4H,PRMT1,HIST4H4,UHRF1
GO Function	GO:0005515	Protein binding	10	7026	0.4	0.0429	9606.ENSP00000263754,9606.ENSP00000264709,9606.ENSP00000269305,9606.ENSP00000337976,9606.ENSP00000356234,9606.ENSP00000362674,9606.ENSP00000366956,9606.ENSP00000406162,9606.ENSP00000443017,9606.ENSP00000479617	KAT2B,DNMT3A,TP53,SUV39H1,KDM5B,HDAC8,HIST1H4H,PRMT1,HIST4H4,UHRF1
